# Supplementary material for: Mediating role of health literacy in relationship between frailty and health-related quality of life in community-dwelling older adults
Source: PLoS One. 2024 May 30;19(5):e0303164. doi: 10.1371/journal.pone.0303164 (PMC11139303; doi:10.1371/journal.pone.0303164)
Supplement: S1 Data — (XLS) [file pone.0303164.s001.xls]

## Sheet: sheet1
BL_No	year	BL_agr_date	BL_sex	BL_age	BL_marri	BL_fam	BL_sn7	BL_educ	BL_income2_1	BL_job_11	BL_sf12_1	BL_smoke1	BL_smoke2	BL_alcohl2_1	BL_chs_wtloss	BL_rt_mea1	BL_lt_mea1	BL_rt_mea2	BL_lt_mea2	BL_chs1_1	BL_chs1_2	BL_height	BL_sppb1	BL_sppb1_3	BL_sppb2	BL_sppb2_3	BL_sppb1_sen3	BL_sppb2_sen3	BL_ipaq1	BL_ipaq2	BL_ipaq3	BL_weight	BL_eq5d_1	BL_eq5d_2	BL_eq5d_3	BL_eq5d_4	BL_eq5d_5	BL_heal_ltr5	BL_heal_ltr6	BL_heal_ltr7	age_g	marri_g	sn7_g	educ_g	work_g	health_g	smoke_g	alcohl_g	M2
kf160013	2016	20160526	2	71	1	4	3	4	9		3	3		1	2	25.1	23.4	24.6	23.4	1	1	145.2	3.8	1.05263	3.77	1.06101			0	7	7	44.5	1	1	1	2	2	3	3	3	1	2	1	1	1	2	1	1	0
kf160015	2016	20160527	2	75	1	2	3	4	5		4	3		1	2	24.9	27.6	24.3	28	1	1	149.7	4.25	0.941176	4.27	0.936768			0	3	7	56.7	4	2	3	4	4	3	3	3	1	2	1	1	1	1	1	1	0
kf160049	2016	20160613	2	74	2	3	1	4	4		3	3		1	2	18.4	19.1	17.4	19.1	1	1	155.5	4.12	0.970874	3.82	1.04712			0	3	3	72.9	3	1	1	2	1	2	2	2	1	1	2	1	1	2	1	1	0
kf160050	2016	20160613	2	75	2	3	3	4	9	1	2	3		1	2	25	24.9	25.6	25	2	1	161.4	3.92	1.02041	3.97	1.00756			0	2	7	69.4	1	1	1	1	1	1	3	3	1	1	1	1	2	2	1	1	0
kf160067	2016	20160616	2	73	2	1	3	4	5		3	3		1	2	28.1	23.4	29.4	24.9	3	3	140.7	3.22	1.24224	3.5	1.14286			0	2	7	44.1	2	1	2	2	2	2	3	2	1	1	1	1	1	2	1	1	1
kf160096	2016	20160621	1	75	1	2	1	4	9		3	3		1	2	30.3	24.4	28.1	25.8	1	1	154.5	3.99	1.00251	4.32	0.925926			0	0	7	54	2	1	1	1	2	3	2	3	1	2	2	1	1	2	1	1	1
kf160192	2016	20160705	2	73	1	2	1	4	2		3	3		1	2	23.8	18.9	22.9	18	3	3	164.4	4.35	0.91954	4.22	0.947867			0	0	4	67.8	1	1	1	1	1	1	1	1	1	2	2	1	1	2	1	1	0
kf160278	2016	20160714	2	72	2	1	3	2	5	1	2	3		1	2	23.3	21.6	23.9	21.7	4	4	155.6	4.57	0.875274	3.17	1.26183			0	2	7	53.2	4	1	4	5	1	4	4	1	1	1	1	1	2	2	1	1	0
kf160320	2016	20160719	2	72	1	2	3	4	5	1	3	3		1	2	24.9	19.4	27	22.9	4	4	170.9	3.42	1.16959	3.07	1.30293			7	7	7	77.2	1	1	1	2	1	3	3	2	1	2	1	1	2	2	1	1	0
kf160324	2016	20160719	2	70	1	2	3	4	5		5	3		1	2	8.4	11.5	11	13.2	4	3	150.9	5.9	0.677966	5.62	0.711744			0	6	7	54	2	1	1	3	1	1	2	1	1	2	1	1	1	1	1	1	1
kf160430	2016	20160801	2	70	1	2	3	4	5		5	3		1	1	13	16.4	13.6	14.6	3	4	161.3	3.99	1.00251	4.37	0.915332			0	3	4	70	2	1	1	1	1	3	2	3	1	2	1	1	1	1	1	1	1
kf160432	2016	20160801	2	74	2	3	3	2	4		3	3		1	2	14.3	14.5	14.9	14.2	2	2	157.1	4.09	0.977995	4.05	0.987654			0	3	7	61.4	3	4	3	4	4	1	1	1	1	1	1	1	1	2	1	1	0
kf160481	2016	20160804	2	71	2	1	3	2	4		3	3		1	2	14.8	15.2	14.9	14.3	2	4	143	2.75	1.45455	2.97	1.3468			0	2	1	50.8	1	1	1	3	1	2	2	2	1	1	1	1	1	2	1	1	0
kf160539	2016	20160810	2	74	1	2	1	4	4	1	5	3		1	2	12.6	11.6	12.6	11.2	4	4	140.9	4.54	0.881057	4.09	0.977995			0	2	2	41.5	1	1	1	2	1	1	3	3	1	2	2	1	2	1	1	1	0
kf160549	2016	20160810	2	74	2	1	3	2	5	1	5	3		1	2	6.7	7.2	6.4	7.6	4	4	159.6	6.65	0.601504	6.73	0.594354			0	0	0	55.6	1	1	1	1	1	1	1	2	1	1	1	1	2	1	1	1	0
kf160614	2016	20160817	2	72	2	1	2	1	5		1	3		1	2	24	19.9	25.5	20.4	4	4	159.2	3.15	1.26984	2.37	1.68776			0	0	4	54.3	2	2	3	3	3	2	2	2	1	1	2	1	1	2	1	1	1
kf160618	2016	20160817	2	75	1	2	2	2	9		3	3		1	2	15.9	16.3	16.3	15.8	2	2	169.5	4.99	0.801603	5.29	0.756144			0	0	2	67.7	2	2	2	3	2	2	3	2	1	2	2	1	1	2	1	1	1
kf160621	2016	20160817	2	73	1	2	2	2	9		4	3		1	2	21.1	18.8	21.7	18.1	4	4	141	4.44	0.900901	4.96	0.806452			0	0	7	56.5	1	1	2	1	1	2	2	2	1	2	2	1	1	1	1	1	0
kf160633	2016	20160818	2	71	1	4	2	4	4	1	3	3		1	2	16.6	17.9	15.3	17	1	1	172.9	2.59	1.5444	2.52	1.5873			0	3	7	62.8	1	1	1	2	1	4	4	4	1	2	2	1	2	2	1	1	0
kf160655	2016	20160819	2	70	2	3	2	4	9		3	3		1	2	24.6	20.1	24.1	21.1	1	1	152.6	3.12	1.28205	2.99	1.33779			0	0	7	46.6	1	1	1	3	3	4	4	3	1	1	2	1	1	2	1	1	0
kf160656	2016	20160819	2	71	2	3	1	2	9		3	3		1	2	17.6	13.6	17.6	14.1	3	3	154.8	2.75	1.45455	2.71	1.47601			0	0	0	68.5	1	1	1	1	1	2	3	2	1	1	2	1	1	2	1	1	0
kf160677	2016	20160822	2	75	1	2	2	2	9		4	3		1	2	15.9	10.7	14.7	11.7	2	2	153.3	2.83	1.41343	3.16	1.26582			0	7	7	46.1	2	1	2	3	1	2	3	2	1	2	2	1	1	1	1	1	1
kf160688	2016	20160822	2	75	2	1	3	2	5		5	3		1	2	22	22	23.7	22.3	4	4	159	3.71	1.07817	4.09	0.977995			0	1	0	54.3	3	2	2	2	1	1	1	1	1	1	1	1	1	1	1	1	0
kf160743	2016	20160825	2	73	2	1	1	4	5	1	3	3		1	2	23.1	21.3	20.6	18.4	2	2	150.8	3.14	1.27389	2.99	1.33779			0	0	7	63.2	1	1	1	1	1	2	2	2	1	1	2	1	2	2	1	1	0
kf160745	2016	20160825	2	71	2	1	1	4	5		3	3		1	2	21	18.7	21.6	19.8	1	1	163	2.84	1.40845	2.91	1.37457			0	0	7	75	1	1	1	1	1	2	3	2	1	1	2	1	1	2	1	1	0
kf160747	2016	20160825	2	73	1	4	1	4	9	1	4	3		1	2	20	21.9	20.4	22.4	1	1	146	3.63	1.10193	2.95	1.35593			1	0	7	62	2	1	1	2	1	3	3	3	1	2	2	1	2	1	1	1	1
kf160753	2016	20160826	2	75	2	6	3	2	9		4	3		1	2	21.1	21.7	22.6	22.1	1	1	159.5	4.62	0.865801	3.76	1.06383			0	0	4	58.1	1	1	1	1	1	3	3	3	1	1	1	1	1	1	1	1	0
kf160908	2016	20160907	2	73	1	2	1	4	5		3	3		1	2	26.7	27.6	28.7	31.6	1	1	149.1	3.35	1.19403	3.49	1.14613			0	3	7	52.3	3	1	1	4	1	1	2	1	1	2	2	1	1	2	1	1	0
kf160911	2016	20160907	2	74	1	4	2	1	5		5	3		1	1	15.4	12.5	16.2	13.2	4	4	164.3	3.97	1.00756	4.32	0.925926			0	3	5	74.3	3	1	3	2	4	2	2	1	1	2	2	1	1	1	1	1	0
kf160970	2016	20160913	2	74	2	3	1	4	5		4	3		1	2	25.5	21.9	25.7	22.2	4	4	160.9	3.64	1.0989	3.49	1.14613			0	0	0	58.5	2	1	1	1	1	2	2	3	1	1	2	1	1	1	1	1	1
kf161076	2016	20160927	2	71	1	2	3	4	4		3	3		1	2	21.8	20.2	21.4	21.1	1	1	156	3.69	1.08401	3.5	1.14286			0	0	5	69.8	1	1	1	1	1	3	3	3	1	2	1	1	1	2	1	1	0
kf161084	2016	20160927	2	71	3	5	1	2	5		3	3		1	2	21.3	23.1	22.3	25	1	1	152	2.57	1.55642	2.53	1.58103			1	5	7	63	1	1	1	1	1	1	2	2	1	1	2	1	1	2	1	1	0
kf161100	2016	20160928	2	70	1	2	3	4	5	1	5	3		1	2	14.2	16.5	14.2	16.9	3	1	163.2	2.55	1.56863	2.58	1.55039			4	7	7	64.4	1	1	2	2	2	1	3	2	1	2	1	1	2	1	1	1	0
kf161119	2016	20160929	2	70	2	3	1	4	5		5	3		1	2	26.8	23	26.2	23	1	1	169	2.71	1.47601	2.7	1.48148			0	0	5	77.5	4	3	3	4	1	3	3	2	1	1	2	1	1	1	1	1	0
kf161130	2016	20160929	2	71	2	3	1	4	5		3	3		1	2	19.1	18	21.3	17.7	1	1	151	3.05	1.31148	3.26	1.22699			0	0	7	65	1	1	1	1	1	1	2	1	1	1	2	1	1	2	1	1	0
kf161232	2016	20161011	2	75	1	2	1	2	5	1	4	3		1	2	18.2	21.8	19.8	20.3	4	4	164.9	3.62	1.10497	3.26	1.22699			7	1	7	55.8	3	1	3	3	2	1	1	2	1	2	2	1	2	1	1	1	0
kf161249	2016	20161011	2	72	1	4	1	4	4		4	3		1	2	25.5	18.3	23.4	19.5	4	4	156	4.31	0.928074	4.58	0.873362			0	1	7	39	1	1	2	1	2	1	2	2	1	2	2	1	1	1	1	1	0
kf161270	2016	20161013	2	73	2	3	3	4	4		4	3		1	2	10.7	21	13.2	22.6	2	2	157.5	3.59	1.11421	3.35	1.19403			0	2	4	55.5	3	2	3	3	1	3	3	2	1	1	1	1	1	1	1	1	0
kf161389	2016	20161027	1	75	1	2	3	4	2		3	3		1	2	31.6	34.1	31.5	31.3	1	1	167.9	3.6	1.11111	3.73	1.07239			0	6	7	86	1	1	1	3	1	3	3	4	1	2	1	1	1	2	1	1	0
kf161496	2016	20161116	2	74	1	2	2	2	1		5	3		1	2	18.8	16.5	18.7	15.4	4	4	153.6	3.41	1.17302	3.62	1.10497			0	0	7	66.3	1	1	4	3	1	2	2	2	1	2	2	1	1	1	1	1	0
kf161497	2016	20161116	2	75	1	2	1	2	6		4	3		1	2	19.7	16.5	19.9	16.5	1	2	161.4	4.76	0.840336	4.74	0.843882			0	3	2	53.8	1	1	1	1	1	4	2	1	1	2	2	1	1	1	1	1	0
kf170035	2017	20170427	2	74	1	4	1	2	5		4	3		1	2	22.4	19.9	22.1	19.9	2	2	162.6	2.85	1.40351	2.79	1.43369	1.360	1.420	0	0	7	65	1	1	1	1	2	2	2	2	1	2	2	1	1	1	1	1	0
kf170039	2017	20170504	2	75	1	2	3	4	4		4	3		1	2	25.2	23.4	24.9	23	4	4	165.4	3.09	1.2945	2.97	1.3468	1.130	1.380	0	0	7	75.1	2	1	2	2	2	2	2	1	1	2	1	1	1	1	1	1	1
kf170046	2017	20170511	2	75	2	3	2	4	4		3	3		1	2	22.4	20	22.1	20.6	1	1	159.4	3.36	1.19048	3	1.33333	1.140	1.210	0	0	7	59.6	2	2	2	2	1	1	3	1	1	1	2	1	1	2	1	1	1
kf170058	2017	20170516	2	74	2	3	1	2	5		4	3		1	2	18.5	22.4	19	23	4	4	156.9	3.6	1.11111	3.24	1.23457	1.110	0.990	7	4	0	65.9	4	1	2	4	2	1	1	2	1	1	2	1	1	1	1	1	0
kf170060	2017	20170518	2	71	1	4	2	2	5		4	3		1	2	24.9	25.4	25.2	25.6	1	1	165.4	3.18	1.25786	3.12	1.28205	1.140	1.310	0	3	7	68.4	1	1	1	3	1	3	3	3	1	2	2	1	1	1	1	1	0
kf170063	2017	20170518	2	71	2	1	1	4	5		5	3		1	2	13.7	15.7	13.7	16.8	2	4	155.9	3.12	1.28205	3.15	1.26984	1.000	0.930	0	0	3	85.2	2	1	1	2	1	2	2	2	1	1	2	1	1	1	1	1	1
kf170073	2017	20170519	2	75	2	1	3	1	5		4	3		1	2	21.5	23.4	22.4	23.9	4	4	161.8	5.4	0.740741	5.64	0.70922	0.800	0.800	0	0	0	64	3	3	3	4	4	1	1	2	1	1	1	1	1	1	1	1	0
kf170089	2017	20170524	2	74	2	1	2	4	5		4	3		1	2	22.1	10.4	21.9	10.3	2	1	149.4	4.65	0.860215	4.11	0.973236	0.910	0.940	0	2	7	56.1	3	1	1	3	1	2	3	1	1	1	2	1	1	1	1	1	0
kf170094	2017	20170524	2	73	2	1	1	4	5	1	3	3		1	2	22.1	27.3	23.1	27.2	2	1	156.9	3.63	1.10193	3.48	1.14943	1.180	1.140	0	4	7	68.2	1	1	1	2	1	2	2	2	1	1	2	1	2	2	1	1	0
kf170095	2017	20170525	2	72	3	1	3	4	5		4	3		1	1	13.1	16.7	12.5	16	4	2	148.6	3.39	1.17994	3.66	1.0929	1.070	1.230	0	7	7	49.9	2	1	1	2	1	2	2	2	1	1	1	1	1	1	1	1	1
kf170099	2017	20170525	2	74	2	1	3	4	4		3	3		1	2	20.9	23.1	20.8	22.9	4	4	154.5	4.22	0.947867	4.04	0.990099	0.860	0.870	0	0	7	62.6	1	1	1	1	1	3	3	2	1	1	1	1	1	2	1	1	0
kf170104	2017	20170526	2	73	2	1	1	2	5	1	5	3		1	2	20.2	20.1	19.8	21.2	4	3	166.1	3.16	1.26582	2.86	1.3986	1.190	1.280	0	3	7	65.3	3	1	1	4	2	1	1	1	1	1	2	1	2	1	1	1	0
kf170128	2017	20170601	2	71	1	2	1	4	5		3	3		1	2	24.5	21	24.5	20.4	1	1	154.4	3.62	1.10497	3.7	1.08108	1.010	1.010	0	0	5	62.9	1	1	1	1	1	3	3	3	1	2	2	1	1	2	1	1	0
kf170161	2017	20170605	2	70	1	2	1	4	2		2	3		1	2	28.6	23.8	27.7	24.8	1	1	153.2	3	1.33333	3.23	1.23839	1.250	1.270	0	5	7	63.7	1	1	1	1	1	2	3	3	1	2	2	1	1	2	1	1	0
kf170172	2017	20170608	2	75	1	4	1	4	2		3	3		1	2	18.6	17.9	20	16.4	2	1	165.1	2.9	1.37931	3.2	1.25	1.370	1.360	0	2	7	71.6	1	1	1	2	1	1	2	3	1	2	2	1	1	2	1	1	0
kf170214	2017	20170614	2	72	2	1	1	4	5	1	3	3		1	2	20	23.5	21.8	23.1	1	1	154.3	3.26	1.22699	3.22	1.24224	1.030	1.120	0	6	6	79.5	1	1	1	2	1	4	4	4	1	1	2	1	2	2	1	1	0
kf170362	2017	20170705	2	74	2	3	2	2	4	1	4	3		1	2	20.3	20.1	22.3	20.7	4	2	147.6	3.78	1.0582	3.84	1.04167	1.220	1.210	0	7	1	52.2	1	1	1	3	2	2	2	2	1	1	2	1	2	1	1	1	0
kf170592	2017	20170727	1	74	1	2	3	4	3	1	3	3		1	2	39.4	41	41.2	39.1	2	1	154.4	4.64	0.862069	4.76	0.840336	0.810	0.840	1	3	4	52.9	1	1	1	1	1	3	3	2	1	2	1	1	2	2	1	1	0
kf170630	2017	20170802	2	72	2	1	2	4	5	1	4	3		1	2	13.3	14.5	13.1	14	3	3	160.8	3.1	1.29032	2.8	1.42857	1.080	0.990	0	1	5	66.8	1	1	1	2	1	3	3	3	1	1	2	1	2	1	1	1	0
kf170650	2017	20170803	2	74	1	6	3	2	5	1	3	3		1	2	22.3	22.4	24	22.6	3	3	165	3.24	1.23457	3.36	1.19048	1.100	1.230	0	3	7	79	1	1	1	1	1	1	3	3	1	2	1	1	2	2	1	1	0
kf170664	2017	20170807	2	75	2	3	1	4	5	1	3	3		1	1	25	25.7	25.1	24.3	2	2	150.3	2.79	1.43369	2.82	1.41844	1.180	1.040	0	0	2	62.8	1	1	1	1	1	4	2	2	1	1	2	1	2	2	1	1	0
kf170669	2017	20170807	2	70	1	2	2	4	9		5	3		1	2	25.3	23.7	25.3	22.6	1	1	156	2.94	1.36054	2.7	1.48148	1.520	1.480	0	2	0	53.4	1	1	1	1	1	4	2	2	1	2	2	1	1	1	1	1	0
kf170686	2017	20170808	1	73	1	2	3	4	4		3	3		1	2	35.6	21.9	33	24.8	2	2	168.2	2.34	1.7094	2.88	1.38889	1.610	1.530	0	2	3	52	1	1	1	1	1	3	3	3	1	2	1	1	1	2	1	1	0
kf170964	2017	20170906	2	70	1	2	1	4	4		5	3		1	2	18.5	16.5	19.4	16.4	2	2	163.7	3.33	1.2012	3.51	1.1396	0.950	0.940	0	4	4	47.3	1	1	1	2	1	3	3	3	1	2	2	1	1	1	1	1	0
kf170985	2017	20170907	1	70	1	2	2	4	5		3	3		1	2	34	39.7	35.7	37.8	1	1	150.2	2.97	1.3468	2.49	1.60643	1.100	1.050	0	0	3	48.2	1	1	1	1	1	4	4	4	1	2	2	1	1	2	1	1	0
kf171076	2017	20170918	1	70	1	2	1	4	5	1	3	3		1	2	30.7	32.4	31.9	33.8	2	1	160.7	3.46	1.15607	3.36	1.19048	1.230	1.230	1	5	4	64.6	1	1	2	1	1	2	3	1	1	2	2	1	2	2	1	1	0
kf171160	2017	20170925	2	70	1	2	3	2	4		4	3		1	2	21.5	19.6	20.3	20.9	2	1	153.5	2.7	1.48148	2.79	1.43369	1.270	1.290	0	0	7	77.1	2	1	1	1	1	1	3	1	1	2	1	1	1	1	1	1	1
kf171203	2017	20170928	2	71	1	3	1	4	4	1	3	3		1	2	24	23.6	24.4	24	2	2	152.4	2.1	1.90476	2.07	1.93237	2.150	1.960	0	2	7	54.7	1	1	1	1	1	1	2	4	1	2	2	1	2	2	1	1	0
kf171363	2017	20171023	2	75	2	1	1	4	5		3	3		1	2	22.5	19.7	23	19.5	4	1	140	2.94	1.36054	2.79	1.43369	1.280	1.320	0	4	7	54.2	1	1	1	1	1	3	2	3	1	1	2	1	1	2	1	1	0
kf160004	2016	20160518	2	79	2	3	1	4	9		2	3		1	2	17.8	14.6	19.1	17.1	1	1	144.8	4.56	0.877193	4.05	0.987654			0	1	4	53.3	3	1	1	4	1	3	3	3	2	1	2	1	1	2	1	1	0
kf160098	2016	20160621	2	79	2	1	1	4	5		4	3		1	2	21.3	19.7	21.2	19.3	3	3	153.9	3.94	1.01523	3.17	1.26183			0	0	5	64.6	3	1	1	4	1	2	2	2	2	1	2	1	1	1	1	1	0
kf160109	2016	20160623	2	80	2	1	1	4	5		4	3		1	2	15.4	12	15.2	11.8	3	4	153.7	4.19	0.954654	4.43	0.902935			0	0	5	55.4	3	1	3	3	2	3	3	3	2	1	2	1	1	1	1	1	0
kf160313	2016	20160718	2	77	2	1	3	1	5		4	3		1	2	19.3	26.9	24.5	27.2	4	4	147.2	4.71	0.849257	4.32	0.925926			0	0	4	68.9	3	1	3	3	2	1	1	1	2	1	1	1	1	1	1	1	0
kf160314	2016	20160719	2	76	2	1	3	1	5		5	3		1	2	17	16.6	22.5	17.6	4	4	166	5.91	0.676819	5.77	0.693241			0	0	0	56.2	2	1	1	3	1	1	1	1	2	1	1	1	1	1	1	1	1
kf160322	2016	20160719	2	79	1	2	3	2	5	1	4	3		1	2	18	20.7	19.7	20.7	2	2	152.6	3.84	1.04167	4.52	0.884956			7	7	7	62.7	1	1	1	2	1	2	3	2	2	2	1	1	2	1	1	1	0
kf160325	2016	20160719	2	76	1	2	3	1	5		1	3		1	2	9.9	11.1	9.5	9.1	1	1	147.2	4.32	0.925926	3.89	1.02828			0	0	7	46.6	1	1	1	1	1	2	1	1	2	2	1	1	1	2	1	1	0
kf160446	2016	20160802	2	77	2	1	2	2	5		4	3		1	2	22.7	16.8	21.3	18	4	4	146.9	4.67	0.856531	3.81	1.04987			0	0	3	58.3	1	1	1	3	2	2	2	2	2	1	2	1	1	1	1	1	0
kf160486	2016	20160804	2	78	2	3	3	1	5		5	3		1	2	11.3	11	11.6	11.3	4	4	151.5	9.51	0.42061	9.34	0.428266			0	0	7	57.5	4	3	4	4	2	1	1	1	2	1	1	1	1	1	1	1	0
kf160516	2016	20160808	2	80	2	1	3	2	5		4	3		1	2	16.1	15.8	17	16.8	3	2	150.5	2.82	1.41844	2.79	1.43369			0	2	0	62.9	2	1	1	2	1	2	3	3	2	1	1	1	1	1	1	1	1
kf160548	2016	20160810	2	78	1	2	3	1	5		5	3		1	1	6.1	6.7	7.5	6.4	4	4	158.1	5.68	0.704225	5.33	0.750469			0	2	3	61.4	2	1	2	2	1	1	2	1	2	2	1	1	1	1	1	1	1
kf160607	2016	20160816	2	78	2	1	1	2	5		3	3		1	2	17.4	13.7	17.2	13.1	2	2	153	3.5	1.14286	3.29	1.21581			0	0	7	58	2	2	2	2	3	4	3	3	2	1	2	1	1	2	1	1	1
kf160615	2016	20160817	2	76	2	1	1	2	5		3	3		1	2	18.8	18.5	20.1	18.1	1	1	147.7	3.39	1.17994	3.49	1.14613			0	0	7	50.7	2	1	1	1	1	4	4	4	2	1	2	1	1	2	1	1	1
kf160639	2016	20160818	2	80	2	1	1	2	4		3	3		1	2	19	22.6	20	23.1	4	4	159.9	2.93	1.36519	2.9	1.37931			0	0	7	65.8	2	2	3	4	1	3	2	2	2	1	2	1	1	2	1	1	1
kf160654	2016	20160819	2	76	2	1	1	2	5		5	3		1	2	20	17.1	20.3	16	2	2	149.5	3.87	1.03359	3.61	1.10803			0	0	7	49.2	2	1	1	3	1	3	4	2	2	1	2	1	1	1	1	1	1
kf160680	2016	20160822	2	78	2	5	1	4	5		4	3		1	2	19	15.7	18.5	15.6	2	2	152.3	3.73	1.07239	3.34	1.1976			0	0	7	57.5	1	1	2	2	2	3	3	3	2	1	2	1	1	1	1	1	0
kf160701	2016	20160823	2	79	2	1	3	2	5		5	3		1	2	17.6	19	16.9	16.8	3	3	151.5	4.32	0.925926	3.82	1.04712			0	0	7	58	3	1	3	2	1	2	3	2	2	1	1	1	1	1	1	1	0
kf160705	2016	20160823	2	80	2	1	3	4	5		4	3		1	2	14.9	14.4	15.7	13.8	1	1	159	6.27	0.637959	7.15	0.559441			0	0	7	52.5	2	1	2	2	2	3	4	2	2	1	1	1	1	1	1	1	1
kf160751	2016	20160826	2	77	2	3	2	2	5		3	3		1	2	21.4	21.3	21.9	23.1	1	1	152.2	2.94	1.36054	2.64	1.51515			0	0	7	62.2	2	1	1	2	1	3	3	3	2	1	2	1	1	2	1	1	1
kf160771	2016	20160826	2	79	2	1	2	4	4	1	3	3		1	2	18.3	15.9	21.9	19.4	3	3	155.4	3.73	1.07239	4.27	0.936768			0	3	3	64.5	2	1	1	2	2	1	1	1	2	1	2	1	2	2	1	1	1
kf160898	2016	20160906	2	80	2	1	1	2	5		5	3		1	2	15.4	10.4	15.1	11.7	4	4	163.9	9.32	0.429185	8.78	0.455581			0	0	7	55.2	4	3	3	3	3	2	2	2	2	1	2	1	1	1	1	1	0
kf161001	2016	20160919	2	78	2	1	2	4	5		2	3		1	2	17.2	15.2	17.4	15.6	2	2	166.7	2.95	1.35593	2.95	1.35593			0	0	5	71.8	1	1	1	1	1	1	1	1	2	1	2	1	1	2	1	1	0
kf161109	2016	20160928	2	77	1	2	3	4	5		4	3		1	2	18.3	17.3	19.2	17.5	2	1	162.1	3.34	1.1976	3.6	1.11111			0	0	7	71.8	1	1	1	2	2	4	3	3	2	2	1	1	1	1	1	1	0
kf161113	2016	20160928	2	80	2	1	1	4	5		4	3		1	2	26.1	23	28.3	24.7	4	4	149.6	4.75	0.842105	4.41	0.907029			0	0	7	57	3	2	2	3	2	2	3	3	2	1	2	1	1	1	1	1	0
kf161121	2016	20160929	2	78	2	1	1	2	5		3	3		1	2	19.2	19.1	18.6	18.8	2	1	154.4	4.15	0.963855	4.53	0.883002			0	0	7	45.1	1	1	1	2	1	4	4	1	2	1	2	1	1	2	1	1	0
kf161128	2016	20160929	2	76	2	1	1	2	5		3	3		1	2	20.8	20	22.6	21.4	1	1	162.2	3.87	1.03359	3.98	1.00503			0	4	5	67.7	2	1	2	3	2	1	3	2	2	1	2	1	1	2	1	1	1
kf161228	2016	20161010	2	76	2	1	3	2	5		5	3		1	2	15.5	18.9	15.8	19.2	4	1	165.8	2.71	1.47601	2.67	1.49813			0	1	7	75	1	1	1	1	1	2	1	1	2	1	1	1	1	1	1	1	0
kf161233	2016	20161011	2	76	3	1	1	2	5		3	3		1	2	18.2	20.6	19.8	21.8	1	1	163	3.12	1.28205	3.72	1.07527			0	0	7	70.8	1	1	1	1	1	1	3	1	2	1	2	1	1	2	1	1	0
kf161264	2016	20161013	2	80	3	1	1	2	5		5	3		1	2	19.7	15.4	19.8	17.1	2	1	151.2	3.78	1.0582	3.52	1.13636			1	6	7	58.7	2	1	1	3	1	2	2	2	2	1	2	1	1	1	1	1	1
kf161345	2016	20161024	2	77	2	3	1	2	5		1	3		1	2	22.2	19.6	22.3	20.6	1	1	162.5	4.36	0.917431	4.5	0.888889			0	0	7	55.2	1	1	1	1	1	3	2	2	2	1	2	1	1	2	1	1	0
kf161392	2016	20161027	1	77	1	4	2	4	2		3	3		1	2	24.8	20.4	23	19	1	3	164	4.19	0.954654	4.21	0.950119			0	2	7	53.5	1	1	1	1	1	3	3	2	2	2	2	1	1	2	1	1	0
kf161503	2016	20161116	2	77	1	2	2	2	5		3	3		1	2	23.2	22.1	22.1	21.8	1	1	150.6	3.77	1.06101	3.67	1.08992			0	0	6	57.1	2	1	2	1	1	4	4	3	2	2	2	1	1	2	1	1	1
kf161557	2016	20161130	2	80	1	2	1	4	4		3	3		1	2	28.8	23	29.2	23.6	1	1	166.1	3.56	1.1236	3.47	1.15274			0	3	7	64.7	1	1	1	2	1	4	4	2	2	2	2	1	1	2	1	1	0
kf170004	2017	20170413	2	80	1	4	1	2	4		4	3		1	2	16	14.9	16.8	15.2	4	2	155.6	3.93	1.01781	3.09	1.2945	1.190	1.320	0	0	7	60.7	2	1	1	4	2	1	1	1	2	2	2	1	1	1	1	1	1
kf170006	2017	20170414	2	76	2	3	2	4	5		4	3		1	2	23.1	21.3	23.4	21.9	4	3	149.2	2.52	1.5873	2.64	1.51515	1.530	1.450	0	0	7	56.7	1	1	1	2	2	1	3	3	2	1	2	1	1	1	1	1	0
kf170034	2017	20170427	2	78	2	3	1	2	5		3	3		1	2	16.6	16.1	17.6	16.6	4	2	158.3	3.57	1.12045	3.18	1.25786	1.180	1.310	0	7	4	55	2	1	1	3	2	2	2	2	2	1	2	1	1	2	1	1	1
kf170392	2017	20170707	2	78	2	1	2	2	6		3	3		1	2	18.1	20.4	21.2	19.6	2	2	157.6	3.72	1.07527	3.7	1.08108	1.000	1.100	0	2	3	69.5	1	1	1	1	2	2	1	2	2	1	2	1	1	2	1	1	0
kf170626	2017	20170801	2	80	2	1	2	4	4		3	3		1	2	18.7	15.4	18.1	17.1	1	1	161	3.1	1.29032	3.1	1.29032	0.850	0.790	0	3	7	70	2	1	1	2	1	3	3	3	2	1	2	1	1	2	1	1	1
kf170633	2017	20170802	2	79	1	4	2	4	6		3	3		1	2	13.4	15.7	14.6	15.2	3	3	167.4	3.6	1.11111	3.2	1.25	0.830	0.930	0	0	7	76.8	1	1	1	1	1	3	3	3	2	2	2	1	1	2	1	1	0
kf170727	2017	20170811	2	78	2	6	3	4	9		4	3		1	2	18.4	16.7	18.8	16	1	1	165.7	4.84	0.826446	4.54	0.881057	0.780	0.800	0	0	7	70.4	1	1	1	2	1	1	2	1	2	1	1	1	1	1	1	1	0
kf170763	2017	20170818	2	77	1	2	3	4	4		4	3		1	2	20.4	21.5	24.4	22.2	2	1	179.6	3.63	1.10193	3.27	1.22324	1.090	1.210	0	2	7	76	3	1	1	3	1	1	1	1	2	2	1	1	1	1	1	1	0
kf170766	2017	20170818	2	80	2	1	1	4	5		4	3		1	2	16.5	20.4	17.3	21.7	4	4	158.8	4.2	0.952381	3.93	1.01781	1.080	1.160	0	0	7	65.7	2	1	2	1	1	2	2	2	2	1	2	1	1	1	1	1	1
kf170876	2017	20170830	1	80	1	2	1	4	5	1	3	3		1	2	27.2	25	27.1	25.1	1	2	156.3	4.04	0.990099	3.9	1.02564	0.990	0.980	0	3	7	63.4	1	1	1	2	1	1	1	1	2	2	2	1	2	2	1	1	0
kf170906	2017	20170831	2	80	2	1	2	2	5		3	3		1	2	19.2	16.5	19	17.1	4	2	144	4.36	0.917431	4.02	0.995025	0.900	0.940	0	2	6	55.5	1	1	1	2	2	1	1	1	2	1	2	1	1	2	1	1	0
kf170926	2017	20170904	2	79	2	1	3	2	5		3	3		1	2	26.2	27.5	24.8	28.1	2	1	167.6	4.35	0.91954	4.34	0.921659	0.640	0.690	0	0	5	52.8	2	1	1	2	1	1	2	2	2	1	1	1	1	2	1	1	1
kf170931	2017	20170904	2	78	2	1	3	4	9		5	3		1	2	20.6	22.1	21	21.9	3	3	154.7	4.62	0.865801	4.65	0.860215	0.660	0.690	0	0	7	55.2	1	1	1	2	2	2	2	2	2	1	1	1	1	1	1	1	0
kf171066	2017	20170915	2	76	2	1	1	2	5	1	3	3		1	2	18.4	18.3	20.7	18.8	1	1	164.3	4.86	0.823045	4.54	0.881057	0.890	0.910	6	0	6	75	1	1	1	1	2	3	2	1	2	1	2	1	2	2	1	1	0
kf171073	2017	20170915	2	77	1	2	1	4	2		3	3		1	2	12.3	11.3	12	11.7	1	1	163.1	3.16	1.26582	3.19	1.25392			0	7	7	55.5	2	2	2	1	2	1	4	2	2	2	2	1	1	2	1	1	1
kf171086	2017	20170919	1	80	1	2	1	2	4		2	3		1	2	23.2	28.2	23.2	30.2	1	1	153.2	3.84	1.04167	3.82	1.04712	1.050	1.010	0	0	7	72.7	2	1	1	1	1	1	1	1	2	2	2	1	1	2	1	1	1
kf171110	2017	20170920	2	79	2	1	1	4	5		5	3		1	2	22.6	22.4	21.9	24.1	1	1	164	3.1	1.29032	3.22	1.24224	1.130	1.420	0	7	7	74	1	1	1	4	1	2	2	3	2	1	2	1	1	1	1	1	0
kf171128	2017	20170921	2	79	1	4	1	2	5		5	3		1	2	14.2	15.9	14.6	15.9	1	1	151	5.4	0.740741	5.46	0.732601	0.650	0.610	0	1	7	56.9	2	1	2	1	1	3	3	3	2	2	2	1	1	1	1	1	1
kf171223	2017	20170929	1	76	2	1	3	4	5	1	2	3		1	2	37.4	32.4	34.7	33.1	4	3	158	4.08	0.980392	3.18	1.25786	1.030	1.110	1	0	7	66.7	1	1	1	1	1	1	3	1	2	1	1	1	2	2	1	1	0
kf171429	2017	20171103	2	78	2	1	1	2	5		5	3		1	2	8.2	14.1	8.5	15.2	4	4	151.5	6.84	0.584795	6.18	0.647249	0.550	0.550	0	0	7	58.7	2	2	2	4	5	2	2	2	2	1	2	1	1	1	1	1	1
kf160003	2016	20160518	2	82	2	3	2	2	3		1	3		1	2	20.3	18	20.6	19.7	2	2	166.4	4.36	0.917431	4.69	0.852878			0	0	5	70.4	1	1	2	2	1	2	2	2	3	1	2	1	1	2	1	1	0
kf160102	2016	20160622	2	81	2	1	3	4	9		4	3		1	2	17.4	16.8	17.2	16.6	4	4	162.8	4.71	0.849257	4.36	0.917431			0	0	7	71.8	2	1	3	3	3	2	2	2	3	1	1	1	1	1	1	1	1
kf160107	2016	20160622	2	81	2	3	1	1	5		3	3		1	2	15.7	16.5	17.4	17	4	4	165.2	5.25	0.761905	4.1	0.97561			0	0	7	60	3	1	2	4	2	1	2	1	3	1	2	1	1	2	1	1	0
kf160114	2016	20160623	1	81	1	2	1	1	5		4	3		1	2	22.3	23.1	22.4	22.6	4	4	165	5.05	0.792079	4.65	0.860215			0	7	7	56.8	4	2	3	4	2	1	1	1	3	2	2	1	1	1	1	1	0
kf160138	2016	20160629	2	81	2	1	2	1	5		1	3		1	2	20.7	23.4	19.8	23.1	3	3	156.4	3.12	1.28205	3.16	1.26582			0	0	7	63.5	2	1	2	3	2	1	2	2	3	1	2	1	1	2	1	1	1
kf160142	2016	20160629	2	82	2	3	1	2	4		5	3		1	2	16.4	15.9	16.2	15.7	2	2	161	4.35	0.91954	4.5	0.888889			0	0	7	54.9	4	3	3	4	4	1	1	1	3	1	2	1	1	1	1	1	0
kf160271	2016	20160713	2	82	2	3	3	4	5		3	3		1	2	19.8	15.1	19.6	13	1	2	147.5	4.19	0.954654	4	1			0	2	7	47.9	3	1	1	4	1	3	3	3	3	1	1	1	1	2	1	1	0
kf160293	2016	20160715	1	81	1	2	2	4	5		3	3		1	2	22	26.5	24.4	29.3	2	1	162.3	4.31	0.928074	4.24	0.943396			0	0	5	57.1	1	1	1	1	1	3	4	3	3	2	2	1	1	2	1	1	0
kf160326	2016	20160720	1	83	2	1	3	2	5		4	3		1	2	26.5	20.6	26.4	20.3	1	1	159.2	7	0.571429	6.81	0.587372			0	0	7	61.5	1	1	1	2	1	1	1	1	3	1	1	1	1	1	1	1	0
kf160454	2016	20160802	2	81	1	2	3	2	4		5	3		1	1	16.4	15.1	16.8	16.1	4	4	159.2	3.99	1.00251	4.04	0.990099			0	0	4	60.5	2	1	2	3	2	2	3	2	3	2	1	1	1	1	1	1	1
kf160598	2016	20160816	2	83	2	3	2	2	9		5	3		1	1	7.9	6.3	6.3	8.7	1	1	160.6	6.75	0.592593	5.73	0.69808			0	0	0	62.5	2	1	2	3	2	2	2	1	3	1	2	1	1	1	1	1	1
kf160611	2016	20160817	2	84	2	3	1	2	9		5	3		1	2	19.7	14.4	17.6	15.7	1	1	155.5	4.28	0.934579	3.78	1.0582			0	0	7	56.8	3	1	2	3	1	2	3	1	3	1	2	1	1	1	1	1	0
kf160722	2016	20160824	2	81	2	1	3	2	5		4	3		1	2	19.1	16.2	20.4	17.2	2	2	162.8	3.75	1.06667	3.3	1.21212			0	0	7	65.9	1	1	1	1	1	1	2	1	3	1	1	1	1	1	1	1	0
kf160749	2016	20160825	2	82	2	3	2	4	9		3	3		1	2	21.4	20.2	21.1	21.4	2	2	167.3	3.9	1.02564	4	1			0	0	3	69	1	1	1	1	1	1	2	1	3	1	2	1	1	2	1	1	0
kf170025	2017	20170424	2	81	2	3	1	4	4		5	3		1	2	15.1	14.5	15.3	14.6	4	4	155.8	3.57	1.12045	3.93	1.01781	1.150	1.070	0	0	5	59.7	4	1	3	3	2	2	1	2	3	1	2	1	1	1	1	1	0
kf170361	2017	20170705	2	82	2	5	3	2	5		3	3		1	2	17.7	18.4	14.2	14.5	4	4	146.2	4.47	0.894855	4.53	0.883002	0.790	0.860	0	0	7	45.6	3	1	3	3	2	2	2	2	3	1	1	1	1	2	1	1	0
kf170746	2017	20170816	2	81	1	2	2	2	5		4	3		1	2	14.7	8.5	16.6	11	4	4	161.3	4.32	0.925926	4.52	0.884956			0	0	0	79.1	1	1	1	2	1	1	2	2	3	2	2	1	1	1	1	1	0
kf170982	2017	20170907	2	84	2	3	1	2	4		3	3		1	2	22.3	19.7	20.6	19.4	1	1	169.8	4.14	0.966184	3.93	1.01781	0.670	0.700	0	1	0	82.4	2	1	1	1	1	1	3	3	3	1	2	1	1	2	1	1	1
kf171117	2017	20170921	2	81	2	1	2	4	5		4	3		1	2	15.9	14.3	15.7	14.3	1	1	149.6	4.24	0.943396	4.28	0.934579	0.910	0.860	0	3	7	53.8	1	1	1	1	1	1	2	2	3	1	2	1	1	1	1	1	0
kf171121	2017	20170921	1	84	1	1	1	4	5		4	3		1	2	15.7	16.2	17.1	15.2	4	1	144.8	4.78	0.83682	4.16	0.961538	1.010	0.980	0	0	7	52.1	1	1	1	1	1	4	4	3	3	2	2	1	1	1	1	1	0
kf160026	2016	20160603	2	73	1	2	2	5	4		3	3		1	2	22.7	21.7	22.2	21.6	3	2	159	3.67	1.08992	3.16	1.26582			0	5	7	60.2	1	1	1	1	2	2	2	2	1	2	2	2	1	2	1	1	0
kf160220	2016	20160707	2	74	1	4	1	5	3		3	3		1	2	19.2	17	17.6	15.2	2	1	156.5	3.18	1.25786	3.22	1.24224			0	0	7	62.3	1	1	1	1	1	2	2	3	1	2	2	2	1	2	1	1	0
kf160243	2016	20160711	2	73	1	3	1	5	3		3	3		1	2	21.5	24.5	21.2	22.5	1	1	159.8	3.38	1.18343	3.18	1.25786			0	0	7	60.5	1	1	1	1	1	2	3	2	1	2	2	2	1	2	1	1	0
kf160629	2016	20160818	1	71	1	4	2	5	4	1	3	3		1	2	24.9	33.2	26	35	2	2	144.9	3.08	1.2987	3.18	1.25786			3	5	7	33.5	3	1	2	1	1	3	3	2	1	2	2	2	2	2	1	1	0
kf161286	2016	20161014	2	70	1	4	1	5	1		3	3		1	2	21.2	18.1	23.5	18.7	3	1	156.4	4.31	0.928074	3.97	1.00756			0	3	5	54.8	1	1	1	1	1	4	4	3	1	2	2	2	1	2	1	1	0
kf161418	2016	20161101	2	71	2	1	2	5	5		5	3		1	2	22.1	17.1	22.9	17.4	1	2	153.9	3.43	1.16618	3.62	1.10497			0	4	7	62.8	1	1	1	1	1	2	4	3	1	1	2	2	1	1	1	1	0
kf161465	2016	20161110	1	74	1	2	1	5	4		3	3		1	2	31.5	31.3	30	30.1	1	1	155	2.5	1.6	2.51	1.59363			0	5	5	67	1	1	1	2	1	4	4	3	1	2	2	2	1	2	1	1	0
kf161482	2016	20161114	2	75	1	2	3	5	2		4	3		1	2	16.2	14.1	15.7	14.1	4	2	166.9	5.51	0.725953	5.52	0.724638			0	3	4	60	3	1	1	3	3	4	4	4	1	2	1	2	1	1	1	1	0
kf170062	2017	20170518	2	73	1	2	1	5	5		4	3		1	2	25.1	24.4	25.7	23.4	4	4	141.6	3.12	1.28205	3.48	1.14943	1.230	1.350	0	4	0	50.8	2	1	1	2	3	2	2	2	1	2	2	2	1	1	1	1	1
kf170201	2017	20170613	2	73	1	2	1	5	4		3	3		1	2	21.4	23	19.7	24.5	1	1	158.5	3.97	1.00756	3.97	1.00756			0	3	2	63.4	1	1	1	1	1	4	2	2	1	2	2	2	1	2	1	1	0
kf170348	2017	20170704	2	70	1	2	1	5	5		3	3		1	2	25.4	22.6	24	23.1	1	1	145.9	2.82	1.41844	2.73	1.4652	1.420	1.390	3	0	3	57.5	1	1	1	1	2	3	3	3	1	2	2	2	1	2	1	1	0
kf170390	2017	20170707	1	70	1	2	3	5	4		3	3		1	2	30.6	32.7	34.2	32.8	2	1	153.6	3	1.33333	3.48	1.14943	1.090	1.120	0	0	7	53.6	1	1	1	1	1	4	4	4	1	2	1	2	1	2	1	1	0
kf170736	2017	20170814	2	75	1	6	1	5			4	3		1	2	17.8	18.3	18.8	18.4	3	3	160.3	3.28	1.21951	3.48	1.14943			0	0	7	64.2	1	1	1	2	1	2	3	3	1	2	2	2	1	1	1	1	0
kf171028	2017	20170912	2	74	1	4	2	5	5		3	3		1	2	16.4	19.2	15	17.9	3	3	165.7	3.27	1.22324	3.36	1.19048	0.870	1.090	0	5	4	67.5	1	1	1	2	1	3	3	3	1	2	2	2	1	2	1	1	0
kf171098	2017	20170920	1	74	1	2	1	5	4	1	3	3		1	2	30.6	31	31	33.8	1	1	160.8	3.42	1.16959	3.3	1.21212	1.310	1.230	3	2	7	61.5	1	1	1	1	1	3	3	3	1	2	2	2	2	2	1	1	0
kf171333	2017	20171019	2	73	2	1	1	5	5		1	3		1	2	19.8	23.4	20.9	24.2	1	1	159.1	3.03	1.32013	2.52	1.5873	1.360	1.270	5	0	5	61.6	2	1	1	2	1	4	4	4	1	1	2	2	1	2	1	1	1
kf160117	2016	20160624	2	79	1	2	1	5	4		3	3		1	2	20.1	16.8	20.9	18.3	2	1	163.6	3.46	1.15607	3.86	1.03627			0	0	5	65.6	2	1	1	2	2	4	4	3	2	2	2	2	1	2	1	1	1
kf160423	2016	20160729	1	79	1	1	1	5	5		3	3		1	2	22.6	33.5	27.4	33	3	3	153.9	3.2	1.25	4.04	0.990099			0	0	7	59.1	2	1	1	2	1	2	2	2	2	2	2	2	1	2	1	1	1
kf160952	2016	20160912	2	79	2	1	1	5	5		3	3		1	2	18.1	13.5	18.5	14.9	1	1	149	3.2	1.25	3.38	1.18343			0	4	3	46.6	2	1	1	1	1	2	3	3	2	1	2	2	1	2	1	1	1
kf170072	2017	20170519	2	77	2	3	3	5	5		3	3		1	2	29.4	27.6	29.7	28.5	1	1	150.7	2.85	1.40351	2.82	1.41844	1.520	1.320	0	0	7	58.1	1	1	1	1	1	3	2	3	2	1	1	2	1	2	1	1	0
kf170176	2017	20170608	2	80	2	1	1	5	4		3	3		1	2	21.5	20.8	22.4	21.3	3	3	151	3.47	1.15274	3.08	1.2987	1.090	1.040	0	3	6	45.7	3	1	3	3	1	3	4	4	2	1	2	2	1	2	1	1	0
kf170422	2017	20170712	1	76	1	2	1	5	6		3	3		1	1	25	27.5	32.1	20.6	3	1	159	6.51	0.614439	5.57	0.718133	0.600	0.610	0	0	7	61.3	2	1	2	4	1	2	2	2	2	2	2	2	1	2	1	1	1
kf170619	2017	20170801	1	77	2	1	1	5	5	1	3	3		1	2	34.1	31.6	36	32.9	2	2	162.7	3.4	1.17647	3.42	1.16959	0.790	0.890	2	3	7	58.5	1	1	1	2	1	3	4	3	2	1	2	2	2	2	1	1	0
kf170758	2017	20170817	2	80	2	3	1	5	5		3	3		1	2	19.3	18.2	20.3	18.5	4	1	161.3	4.05	0.987654	4.08	0.980392	0.930	0.910	0	7	7	63.2	4	2	3	3	1	1	2	2	2	1	2	2	1	2	1	1	0
kf170841	2017	20170824	2	78	1	2	1	5	3		4	3		1	2	17.3	12.1	17.6	14.6	3	2	145	4.48	0.892857	4.88	0.819672	0.830	0.870	0	2	7	50.7	1	1	1	2	1	2	2	3	2	2	2	2	1	1	1	1	0
kf170870	2017	20170829	1	76	1	4	1	5	4	1	3	3		1	2	22.5	21.4	25.8	24.1	4	3	172.9	4.02	0.995025	3.88	1.03093	1.000	0.920	2	7	5	68	1	1	1	2	2	2	2	2	2	2	2	2	2	2	1	1	0
kf170882	2017	20170830	1	80	1	2	1	5	5	1	3	3		1	2	16.8	26.1	19.6	25.6	4	3	162.7	4.74	0.843882	4.82	0.829876	0.810	0.760	0	3	7	62.4	1	1	1	2	1	2	2	2	2	2	2	2	2	2	1	1	0
kf161546	2016	20161128	2	84	2	1	1	5	4		3	3		1	2	19.6	16.8	18.5	16.3	4	1	157.8	4.86	0.823045	4.94	0.809717			0	0	2	62.1	2	1	1	2	1	2	2	3	3	1	2	2	1	2	1	1	1
kf170418	2017	20170711	1	82	1	2	3	5	5	1	3	3		1	2	26.5	24.1	29	27.1	1	1	156	3.94	1.01523	3.74	1.06952	1.230	1.040	0	0	7	54	1	1	1	2	1	4	4	4	3	2	1	2	2	2	1	1	0
kf171032	2017	20170913	1	82	1	4	3	5	4		2	3		1	2	27.7	29.9	26.2	28.4	1	1	161.2	3.33	1.2012	3.51	1.1396	0.980	0.880	0	4	5	66.3	1	1	1	1	1	3	3	3	3	2	1	2	1	2	1	1	0
kf160225	2016	20160707	2	71	2	3	1	6	4		3	3		1	2	25.6	27.5	25.4	26.7	2	1	146.2	3.01	1.3289	3.03	1.32013			0	0	3	56.3	1	1	1	1	1	2	4	3	1	1	2	3	1	2	1	1	0
kf160274	2016	20160713	2	75	1	2	3	6	1		3	3		1	2	20.2	19.6	19.4	19.1	1	1	174	3.29	1.21581	3.18	1.25786			1	2	7	82	1	1	1	1	1	3	4	4	1	2	1	3	1	2	1	1	0
kf160497	2016	20160805	2	72	1	2	3	6	5	1	4	3		1	2	12.6	15.1	12.6	16.5	2	1	153.3	3.45	1.15942	3.64	1.0989			0	5	0	55.9	1	1	1	1	1	4	4	4	1	2	1	3	2	1	1	1	0
kf160744	2016	20160825	2	70	2	1	1	6	5		3	3		1	2	17.6	17	15.6	16.8	1	1	150	2.79	1.43369	3.05	1.31148			0	0	7	51.3	1	1	1	1	1	4	4	4	1	1	2	3	1	2	1	1	0
kf161097	2016	20160928	2	70	1	2	1	6	4		4	3		1	2	20.4	18.9	20.6	19.5	1	1	168.6	3.54	1.12994	3.63	1.10193			0	7	7	64.1	2	1	2	2	1	2	2	2	1	2	2	3	1	1	1	1	1
kf161208	2016	20161007	1	75	1	2	1	6	3	1	5	3		1	2	42.4	40.5	40	38.2	1	1	154.1	3.23	1.23839	3.09	1.2945			1	3	4	62.9	1	1	1	2	1	3	2	3	1	2	2	3	2	1	1	1	0
kf161237	2016	20161011	2	74	1	4	2	6	2		3	3		1	2	20.5	19.2	22.9	19.7	4	1	145.1	3.37	1.18694	3.74	1.06952			0	0	7	56.3	2	1	1	2	1	2	3	3	1	2	2	3	1	2	1	1	1
kf161276	2016	20161014	2	73	1	2	1	6	5		3	3		1	2	24.1	21.6	23.9	20.6	2	2	151	4.14	0.966184	4.25	0.941176			0	3	7	63.1	2	1	1	1	1	2	2	1	1	2	2	3	1	2	1	1	1
kf161454	2016	20161109	2	75	2	3	1	6	9		3	3		1	2	24.1	21.8	24	21.1	4	4	165.7	3.06	1.30719	3.34	1.1976			0	0	5	84	2	1	1	1	1	4	4	1	1	1	2	3	1	2	1	1	1
kf161476	2016	20161114	2	72	2	1	3	6	3	1	3	3		1	2	21.2	22.4	21.5	21.7	2	1	153.5	2.99	1.33779	3.17	1.26183			0	4	7	50.9	1	1	1	1	1	4	4	4	1	1	1	3	2	2	1	1	0
kf170021	2017	20170420	1	74	1	2	1	6	4		4	3		1	2	32.3	23.1	33.5	24.3	1	1	148	3.3	1.21212	3.06	1.30719	1.310	1.110	0	0	7	46.5	1	1	1	2	1	3	3	3	1	2	2	3	1	1	1	1	0
kf170173	2017	20170608	2	73	2	3	2	6	5		2	3		1	2	20.7	22.8	22.4	23.4	1	1	152.5	3	1.33333	3.09	1.2945	1.190	1.230	0	2	5	60	1	1	1	1	1	4	4	3	1	1	2	3	1	2	1	1	0
kf170187	2017	20170609	2	70	1	2	3	6	4		4	3		1	2	24.9	24.2	24.5	23.5	1	1	168.6	2.73	1.4652	3	1.33333	1.030	1.200	0	7	7	83.6	1	1	1	2	2	4	2	2	1	2	1	3	1	1	1	1	0
kf170218	2017	20170614	2	74	2	1	1	6	5		3	3		1	2	21.4	20	21.5	21.5	1	1	150.4	3.48	1.14943	3.14	1.27389	1.270	1.310	0	4	4	53.8	1	1	1	2	1	4	4	4	1	1	2	3	1	2	1	1	0
kf170227	2017	20170615	2	72	1	2	2	6	2		4	3		1	2	18.6	22.9	20.7	20	3	3	147.8	3.84	1.04167	3.36	1.19048	1.050	0.940	0	5	0	44.9	1	1	1	3	1	3	3	3	1	2	2	3	1	1	1	1	0
kf170272	2017	20170621	2	70	1	2	1	6	3		3	3		1	2	26.8	24.5	26.9	26.2	2	1	154	3.59	1.11421	3.28	1.21951			0	4	4	55.5	1	1	1	1	1	4	4	4	1	2	2	3	1	2	1	1	0
kf170423	2017	20170712	2	70	2	1	1	6	5		2	3		1	2	21.3	22.5	23.2	18.8	2	1	148.7	2.22	1.8018	2.24	1.78571	1.850	1.490	0	1	5	50.4	1	1	1	1	1	2	2	3	1	1	2	3	1	2	1	1	0
kf170757	2017	20170817	2	73	1	2	1	6	2		3	3		1	2	24.3	22.4	25.7	24.3	4	2	175.7	3	1.33333	3.27	1.22324	1.290	1.310	0	1	7	73.2	1	1	1	1	1	3	3	3	1	2	2	3	1	2	1	1	0
kf170808	2017	20170823	2	74	1	2	3	6	3		3	3		1	2	20.3	25.1	20.1	24.2	2	2	180.2	3.72	1.07527	3.78	1.0582	1.020	0.940	0	3	3	78.4	2	1	1	2	1	4	4	4	1	2	1	3	1	2	1	1	1
kf170842	2017	20170825	2	71	1	2	1	6	4	1	3	3		1	2	23.8	19.4	23.8	21	4	2	168.7	3.88	1.03093	3.74	1.06952	0.920	0.960	0	7	3	65.6	1	1	1	2	1	2	2	4	1	2	2	3	2	2	1	1	0
kf170910	2017	20170901	2	74	1	2	1	6	3		3	3		1	2	18.2	13.4	17.6	13.9	1	1	143.4	3.09	1.2945	1.74	2.29885	1.030	1.070	0	5	7	50.9	1	1	1	1	1	4	3	3	1	2	2	3	1	2	1	1	0
kf170918	2017	20170901	2	72	1	3	1	6	5	1	5	3		1	2	16.5	16.9	16.9	17.4	4	4	168.6	4.11	0.973236	3.96	1.0101	0.720	0.740	0	0	7	69.2	2	1	1	1	1	2	2	2	1	2	2	3	2	1	1	1	1
kf170932	2017	20170904	2	70	2	1	3	6	3	1	2	3		1	2	23	21.1	23.9	20.8	1	1	165.5	2.64	1.51515	2.91	1.37457	0.950	0.950	0	7	7	65.8	1	1	1	1	1	4	4	4	1	1	1	3	2	2	1	1	0
kf170989	2017	20170907	2	73	2	1	3	6	2		2	3		1	2	23.4	14.5	24.6	14.3	1	1	161.1	3.24	1.23457	3.75	1.06667	0.980	1.010	0	4	7	55.2	1	1	1	1	1	4	4	4	1	1	1	3	1	2	1	1	0
kf171057	2017	20170914	2	75	1	2	3	6	3		3	3		1	2	18.8	17.1	20.7	15.7	4	4	159.7	2.79	1.43369	2.79	1.43369	1.390	1.310	1	5	7	53.7	2	1	1	2	1	1	3	1	1	2	1	3	1	2	1	1	1
kf171088	2017	20170919	2	75	1	2	3	6	4		3	3		1	2	20.7	20.6	21.9	19.8	2	2	165	3.32	1.20482	3.18	1.25786	1.250	1.220	0	3	7	52.7	2	2	2	2	1	1	2	2	1	2	1	3	1	2	1	1	1
kf160273	2016	20160713	2	77	2	1	3	6	1		3	3		1	2	21.3	20.6	18	19	1	1	151.8	2.72	1.47059	2.87	1.39373			0	0	7	48.6	1	1	1	1	1	3	2	2	2	1	1	3	1	2	1	1	0
kf161154	2016	20161004	1	78	1	2	1	6	5	1	3	3		1	2	29.7	30.9	29.5	28.2	1	1	153.9	3.09	1.2945	3.15	1.26984			2	5	5	51.3	2	1	1	3	2	2	3	2	2	2	2	3	2	2	1	1	1
kf161189	2016	20161006	2	78	1	2	1	6	4		3	3		1	2	19.2	17.8	20.6	18.9	2	2	146.8	3.85	1.03896	3.72	1.07527			0	7	7	54.6	1	1	1	1	1	3	4	3	2	2	2	3	1	2	1	1	0
kf161481	2016	20161114	1	80	1	2	2	6	2		4	3		1	2	31.3	33.6	31.6	32.8	4	4	165.3	6.16	0.649351	7.13	0.56101			0	7	7	63.2	2	1	2	2	3	4	4	4	2	2	2	3	1	1	1	1	1
kf161513	2016	20161118	1	79	3	1	3	6	6		4	3		1	2	32.3	31.6	33	31.9	1	1	151.3	2.73	1.4652	2.84	1.40845			0	7	5	51	2	1	1	1	1	4	4	4	2	1	1	3	1	1	1	1	1
kf170040	2017	20170504	1	78	1	2	2	6	4	1	3	3		1	2	28.4	30.9	29.7	31.4	1	1	154.3	3.78	1.0582	3.66	1.0929	1.070	1.150	0	4	7	57.5	1	1	1	1	1	3	3	3	2	2	2	3	2	2	1	1	0
kf170204	2017	20170613	2	76	2	1	1	6	4		5	3		1	2	17	16.6	18.9	15.3	3	2	150.9	3.97	1.00756	3.65	1.09589	0.950	0.960	0	6	6	58	2	1	3	1	1	1	1	1	2	1	2	3	1	1	1	1	1
kf170205	2017	20170613	2	79	2	1	1	6	4		4	3		1	2	15.6	13.9	17.4	15.3	2	2	163.4	4.64	0.862069	4.46	0.896861	0.840	0.890	0	2	4	85.7	2	1	2	1	1	3	2	2	2	1	2	3	1	1	1	1	1
kf170373	2017	20170706	1	78	1	2	3	6	4		3	3		1	2	21.8	26.5	24.9	26.5	1	1	148.6	2.64	1.51515	2.58	1.55039	1.250	1.430	0	6	7	53.3	3	1	2	4	1	3	3	3	2	2	1	3	1	2	1	1	0
kf170426	2017	20170712	2	76	2	1	1	6	5	1	3	3		1	2	14.9	14.4	18.6	15.3	1	1	145.3	4.45	0.898876	3.72	1.07527	0.910	1.070	0	0	7	57.5	1	1	1	2	1	3	3	2	2	1	2	3	2	2	1	1	0
kf170754	2017	20170817	1	80	1	2	3	6	9		3	3		1	2	25.7	19.7	25.3	20.9	1	1	155.7	3.36	1.19048	2.74	1.45985	1.010	1.120	0	0	7	58.8	1	1	1	1	1	1	2	1	2	2	1	3	1	2	1	1	0
kf170779	2017	20170821	2	76	1	2	1	6	2		3	3		1	2	21	17.5	22.2	19	4	4	146.1	3.75	1.06667	3.51	1.1396	1.210	1.110	0	7	7	47.9	1	1	1	2	1	2	2	2	2	2	2	3	1	2	1	1	0
kf170878	2017	20170830	1	79	2	1	1	6	5		5	3		1	2	6.9	8.7	7.4	9.1	4	4	156.6	7.48	0.534759	7.8	0.512821	0.400	0.420	0	0	7	63.9	4	4	4	4	3	1	1	1	2	1	2	3	1	1	1	1	0
kf170920	2017	20170901	2	77	2	1	1	6	5		3	3		1	2	24.1	26.6	24.4	25.8	2	2	165.2	3.3	1.21212	3.03	1.32013	0.630	0.850	0	0	2	75.2	1	1	1	1	1	2	2	2	2	1	2	3	1	2	1	1	0
kf171029	2017	20170912	1	77	1	2	2	6	4		2	3		1	2	30.3	31.8	32.5	33.9	1	1	165.6	3.78	1.0582	3.78	1.0582	0.780	0.830	0	0	2	64.5	1	1	1	1	1	4	4	4	2	2	2	3	1	2	1	1	0
kf171030	2017	20170913	1	79	1	4	1	6	5	1	3	3		1	2	18.9	26.3	19.9	27	1	1	145.8	5.43	0.736648	4.89	0.817996	0.590	0.590	0	4	7	60.6	2	1	1	2	2	2	2	2	2	2	2	3	2	2	1	1	1
kf171103	2017	20170920	1	79	1	2	1	6	5	1	2	3		1	2	36	33.5	36.8	34.3	1	1	166.9	2.54	1.5748	2.54	1.5748	1.230	1.380	1	2	7	61.6	1	1	1	1	1	4	3	4	2	2	2	3	2	2	1	1	0
kf171112	2017	20170921	1	80	1	4	1	6	2	1	3	3		1	2	24.6	22.9	24.3	22.4	1	1	162.5	4.26	0.938967	4.26	0.938967	0.980	0.980	0	5	7	61.2	1	1	1	1	1	2	2	3	2	2	2	3	2	2	1	1	0
kf160232	2016	20160707	2	82	2	1	1	6	3		3	3		1	2	18.9	15.6	17.9	15	4	4	157	3.25	1.23077	3.49	1.14613			0	5	7	56.6	3	1	1	1	1	3	3	3	3	1	2	3	1	2	1	1	0
kf161211	2016	20161007	2	83	2	1	1	6	5		4	3		1	2	10.7	11.4	11.8	12.5	1	1	152.5	4.18	0.956938	4.73	0.845666			0	1	7	49.5	3	2	3	4	2	4	2	2	3	1	2	3	1	1	1	1	0
kf161541	2016	20161125	1	84	1	2	1	6	5	1	3	3		1	2	23.1	20	24.2	20.9	3	1	152.8	3.71	1.07817	4.67	0.856531			0	5	7	57.9	2	2	2	2	1	4	3	2	3	2	2	3	2	2	1	1	1
kf170194	2017	20170612	2	82	2	3	1	6	3		3	3		1	2	22.5	20	24.4	20.6	2	2	156.2	3.81	1.04987	3.76	1.06383	0.900	1.020	3	3	7	53.9	2	1	1	2	1	4	4	4	3	1	2	3	1	2	1	1	1
kf170971	2017	20170907	1	83	1	2	1	6	3		3	3		1	2	17.5	16.3	18.2	17.6	1	1	164.2	3.84	1.04167	3.28	1.21951	0.810	0.850	0	0	3	49.5	1	1	1	1	1	3	3	3	3	2	2	3	1	2	1	1	0
kf160157	2016	20160630	2	71	1	2	1	8	2		3	3		1	2	29	27.4	27.8	26	4	1	161.2	2.84	1.40845	3.38	1.18343			0	0	4	61.1	1	1	1	3	2	2	2	2	1	2	2	4	1	2	1	1	0
kf160212	2016	20160706	2	74	1	4	1	8	2		3	3		1	2	25.8	23.9	25	23.5	2	1	164.8	3.07	1.30293	3.1	1.29032			0	5	6	56.7	1	1	1	2	1	2	2	2	1	2	2	4	1	2	1	1	0
kf160248	2016	20160711	2	72	3	1	3	7	5		4	3		1	2	19.3	19.4	16.3	18.9	1	2	156.9	4.06	0.985222	3.51	1.1396			0	0	7	80	1	1	1	2	1	2	2	2	1	1	1	4	1	1	1	1	0
kf160256	2016	20160712	2	73	1	2	3	7	1		3	3		1	2	23.6	25.8	22.8	25.1	1	1	147.3	2.98	1.34228	3.17	1.26183			0	3	7	45.3	1	1	1	1	1	2	2	3	1	2	1	4	1	2	1	1	0
kf160746	2016	20160825	2	75	2	1	1	7	2		3	3		1	2	17.1	12.8	15.9	14.1	1	1	169.4	2.94	1.36054	3.45	1.15942			0	0	7	69	1	1	1	1	1	4	4	4	1	1	2	4	1	2	1	1	0
kf160804	2016	20160830	1	72	1	2	1	8	2	1	3	3		1	2	30.7	28.5	33	30	2	1	151	3.21	1.24611	3.19	1.25392			5	6	2	66.5	1	1	1	2	1	4	4	4	1	2	2	4	2	2	1	1	0
kf160846	2016	20160902	1	73	1	2	3	8	3		4	3		1	2	32.7	32.7	34.5	34.4	2	2	151.3	3.99	1.00251	3.85	1.03896			0	7	7	56.8	1	1	1	3	2	3	4	3	1	2	1	4	1	1	1	1	0
kf160985	2016	20160919	2	71	1	2	1	7	3		5	3		1	2	26.9	25.2	27.2	25.1	4	4	158.1	2.65	1.50943	2.99	1.33779			0	0	5	64	1	1	1	2	1	3	3	3	1	2	2	4	1	1	1	1	0
kf161262	2016	20161012	1	75	1	4	1	8	3		4	3		1	2	24.5	26.1	29	31	2	1	150.6	5.29	0.756144	4.06	0.985222			0	5	2	62	2	1	2	2	1	3	3	4	1	2	2	4	1	1	1	1	1
kf161509	2016	20161118	1	74	1	2	1	8	1	1	2	3		1	2	34.9	31.8	35.6	32.8	1	1	168.6	3.48	1.14943	3.71	1.07817			0	4	5	63.5	1	1	1	1	1	4	4	4	1	2	2	4	2	2	1	1	0
kf170020	2017	20170420	1	74	3	1	1	7	5		3	3		1	2	30.9	33.3	29.6	33.2	4	4	170.1	2.4	1.66667	2.52	1.5873	1.630	1.590	4	7	7	62	1	1	1	1	2	3	3	3	1	1	2	4	1	2	1	1	0
kf170159	2017	20170605	2	75	1	4	3	8	2		3	3		1	2	16.7	16	18.1	17.7	4	1	153	3.66	1.0929	3.51	1.1396	1.100	1.120	0	3	2	51.4	1	1	1	2	2	2	3	3	1	2	1	4	1	2	1	1	0
kf170162	2017	20170607	1	70	1	2	1	8	2		3	3		1	2	31.7	30.1	38.6	33.6	3	1	142.4	2.97	1.3468	2.88	1.38889	1.230	1.320	2	0	0	41.3	1	1	1	1	1	3	3	3	1	2	2	4	1	2	1	1	0
kf170258	2017	20170620	2	73	1	2	1	8	4		2	3		1	2	10	15.1	8	13.7	1	1	147	3.44	1.16279	3.1	1.29032	1.250	1.090	0	7	7	60.7	1	1	1	1	1	4	4	4	1	2	2	4	1	2	1	1	0
kf170277	2017	20170622	1	72	1	2	1	8	3	1	3	3		1	2	35.1	35.1	36.4	36.1	3	1	160	3.18	1.25786	3.26	1.22699			0	7	7	61.9	1	1	1	2	1	4	4	4	1	2	2	4	2	2	1	1	0
kf170280	2017	20170622	2	71	1	2	3	8	3		3	3		1	2	17.4	14.6	16.4	14.4	1	1	157.8	3.16	1.26582	3.07	1.30293			0	4	4	53.1	1	1	1	2	1	4	4	4	1	2	1	4	1	2	1	1	0
kf170684	2017	20170808	1	73	1	2	1	7	2		3	3		1	2	21.9	27.6	21.3	27.3	1	1	163.2	3.06	1.30719	2.66	1.50376	1.420	1.590	2	0	5	70.7	1	1	1	1	1	4	4	4	1	2	2	4	1	2	1	1	0
kf170915	2017	20170901	2	73	1	2	2	8	2		2	3		1	2	22.6	23.1	23.4	23.8	1	1	154.1	3.03	1.32013	3.69	1.08401	1.040	1.050	0	6	2	48.1	1	1	1	1	1	4	4	4	1	2	2	4	1	2	1	1	0
kf170936	2017	20170905	2	75	2	3	1	8	3		5	3		1	2	17.6	17.5	17.4	17.2	2	2	141.9	2.85	1.40351	3.03	1.32013	1.120	1.040	0	6	7	53.1	1	1	1	1	1	3	4	3	1	1	2	4	1	1	1	1	0
kf171000	2017	20170908	1	70	1	4	1	8	3		1	3		1	2	38	36.6	39.8	34.2	1	1	163.6	3.63	1.10193	3.81	1.04987	0.750	0.870	0	6	7	59.9	1	1	1	1	1	4	4	4	1	2	2	4	1	2	1	1	0
kf171367	2017	20171024	1	75	1	4	3	8	3		3	3		1	2	39.5	37.7	39.7	38.8	2	1	154.1	3	1.33333	2.91	1.37457	1.250	1.270	0	4	7	48.8	1	1	1	1	1	4	4	2	1	2	1	4	1	2	1	1	0
kf160991	2016	20160919	2	76	1	4	1	7	5	1	4	3		1	2	18.6	18.3	20	19.7	4	4	157	3.82	1.04712	4.05	0.987654			0	1	7	45.2	2	1	1	2	1	1	3	3	2	2	2	4	2	1	1	1	1
kf161549	2016	20161129	1	78	1	2	1	8	3	1	4	3		1	2	30.5	23.9	31.6	24.1	1	1	155.9	2.39	1.67364	2.4	1.66667			0	7	7	47.6	1	1	1	1	1	3	4	4	2	2	2	4	2	1	1	1	0
kf170188	2017	20170609	2	79	2	1	1	7	4		3	3		1	2	22.9	25.8	20.7	24.1	2	1	167.5	3.48	1.14943	3.21	1.24611	1.090	1.030	5	5	5	58.5	1	1	1	1	1	3	2	2	2	1	2	4	1	2	1	1	0
kf170281	2017	20170622	1	76	1	2	1	7	3		2	3		1	2	26.8	30.4	28.2	30.4	2	1	164.2	3.5	1.14286	3.62	1.10497			0	0	7	72.9	2	1	1	2	2	4	4	4	2	2	2	4	1	2	1	1	1
kf170315	2017	20170627	1	76	1	2	3	8	4	1	3	3		1	2	32.7	24.7	31.3	23.2	1	1	160.8	3.06	1.30719	2.75	1.45455	1.270	1.320	0	7	7	62.1	1	1	1	1	1	3	3	3	2	2	1	4	2	2	1	1	0
kf170914	2017	20170901	1	77	1	2	3	8	2		2	3		1	2	28.2	28	28.9	27.1	1	1	162.3	2.31	1.7316	2.13	1.87793	1.100	0.940	0	4	7	56.2	1	1	1	1	1	4	4	4	2	2	1	4	1	2	1	1	0
kf171002	2017	20170908	1	76	1	2	2	8	4	1	3	3		1	2	22.9	21.4	23.4	23.2	3	2	159.8	2.82	1.41844	3	1.33333	0.860	0.930	0	3	4	57	1	1	1	1	1	4	4	4	2	2	2	4	2	2	1	1	0
kf171153	2017	20170925	2	76	3	3	1	8	5	1	3	3		1	2	18.6	20.3	18.3	18.6	4	1	159	3.03	1.32013	2.92	1.36986			0	6	6	49.5	1	1	1	1	1	3	4	4	2	1	2	4	2	2	1	1	0
kf171322	2017	20171018	2	76	1	2	1	8	4		4	3		1	2	19.2	18.3	18.5	18.4	2	1	167.2	2.73	1.4652	2.1	1.90476	1.360	1.480	0	0	3	63	1	1	1	1	1	4	4	4	2	2	2	4	1	1	1	1	0
kf171414	2017	20171030	1	76	1	2	1	8	2		2	3		1	2	37.6	34.8	38.6	36.5	1	1	163.7	3.44	1.16279	2.96	1.35135	1.120	1.160	0	6	7	72.6	1	1	1	1	1	4	4	4	2	2	2	4	1	2	1	1	0
kf160228	2016	20160707	2	84	1	2	1	8	2		2	3		1	1	13.4	17.2	12.3	16.6	1	1	150.1	4.41	0.907029	4.31	0.928074			0	3	3	50.6	1	1	1	2	1	2	2	3	3	2	2	4	1	2	1	1	0
kf160268	2016	20160713	1	82	1	2	1	8	4		4	3		1	2	23.6	24.3	22.2	22.9	1	1	154.4	4.47	0.894855	4.31	0.928074			0	0	7	51.8	3	1	1	1	1	3	2	2	3	2	2	4	1	1	1	1	0
kf161559	2016	20161130	1	82	1	2	1	8	4		3	3		1	2	34.3	33.3	34.5	30.7	1	1	164.7	5.32	0.75188	4.09	0.977995			0	0	7	59.8	1	1	1	1	1	4	4	4	3	2	2	4	1	2	1	1	0
kf170847	2017	20170825	1	83	1	2	1	8	3		5	3		1	1	31.9	31.6	32.6	31.3	4	4	149.4	5.68	0.704225	5.78	0.692042	0.720	0.710	0	0	7	57.1	1	1	1	2	1	3	3	3	3	2	2	4	1	1	1	1	0
kf171008	2017	20170911	1	81	1	2	1	8	4		3	3		1	2	26.3	27.4	26.5	27	4	4	165	3.72	1.07527	3.96	1.0101	0.710	0.720	1	2	7	57.8	1	1	1	1	1	3	3	3	3	2	2	4	1	2	1	1	0
kf171055	2017	20170914	1	81	1	2	2	8	3		3	3		1	2	30.3	29.4	30.2	29.5	1	1	157.4	2.49	1.60643	2.67	1.49813	1.010	1.200	0	0	6	66.8	1	1	1	1	1	4	3	4	3	2	2	4	1	2	1	1	0
kf171157	2017	20170925	2	82	2	3	1	8	5		3	3		1	2	21.5	22.6	23.4	23.1	1	1	167	3.58	1.11732	3.37	1.18694			0	2	3	58.4	1	1	1	1	1	3	3	3	3	1	2	4	1	2	1	1	0
kf160037	2016	20160608	1	74	1	2	3	4	5		4	2	3	1	2	37.2	33.7	35.7	32.7	1	1	153.8	3.5	1.14286	4.12	0.970874			0	2	4	61.9	1	1	1	1	1	2	3	3	1	2	1	1	1	1	2	1	0
kf160413	2016	20160728	1	74	2	1	3	2	9		4	2	3	1	2	24.2	33.9	24.7	32.3	9	9	170.3	3.52	1.13636	3.42	1.16959			0	0	7	67.8	1	1	1	1	1	3	3	2	1	1	1	1	1	1	2	1	0
kf160425	2016	20160729	1	70	1	2	3	4	4		3	2	3	1	2	24.1	23.6	24.8	23.5	1	1	172	3.91	1.02302	4.17	0.959233			0	0	7	63.1	1	1	1	1	1	4	4	3	1	2	1	1	1	2	2	1	0
kf160444	2016	20160802	1	71	1	2	3	4	2	1	3	1	3	1	2	33.4	34.7	32.7	33.7	1	1	152.4	3.27	1.22324	3.59	1.11421			7	7	7	57.2	2	1	1	2	1	3	4	2	1	2	1	1	2	2	2	1	1
kf160449	2016	20160802	1	73	1	2	3	4	5	1	3	2	3	1	1	22.6	28.3	33.7	28.3	4	1	147.6	2.68	1.49254	2.73	1.4652			7	7	7	64.4	1	1	1	1	1	4	4	4	1	2	1	1	2	2	2	1	0
kf160488	2016	20160805	1	74	3	1	3	4	5		3	2	3	1	2	25.6	26.4	26.9	24.9	3	2	147.9	3.5	1.14286	4.26	0.938967			0	3	7	71	1	1	1	1	1	3	3	2	1	1	1	1	1	2	2	1	0
kf160494	2016	20160805	1	71	1	5	3	4	2	1	3	2	3	1	2	46.6	41.3	45.1	42.6	2	1	157.4	2.94	1.36054	2.82	1.41844			7	7	7	56.2	1	1	1	3	1	4	4	4	1	2	1	1	2	2	2	1	0
kf160521	2016	20160809	1	71	1	2	3	4	4	1	4	2	3	1	2	20.3	18.9	19.3	20.4	1	2	156.5	11.94	0.335008	12.17	0.328677			0	0	3	65.1	3	1	3	3	1	3	3	3	1	2	1	1	2	1	2	1	0
kf160526	2016	20160809	1	72	1	2	3	2	3	1	5	2	3	1	2	27.7	23.9	25.8	25.7	4	4	160.4	4.31	0.928074	4.3	0.930233			0	6	6	53.1	3	1	3	3	1	3	3	2	1	2	1	1	2	1	2	1	0
kf160588	2016	20160812	1	74	1	2	3	4	5		4	2	3	1	2	29.6	30	28.6	29.9	1	1	165.8	3.84	1.04167	3.78	1.0582			0	0	2	84.5	1	1	1	1	1	3	3	3	1	2	1	1	1	1	2	1	0
kf160652	2016	20160819	1	70	1	2	1	2	5		3	2	3	1	2	25.1	31.5	25.4	32	1	1	158.1	2.53	1.58103	2.42	1.65289			0	0	2	58.5	1	1	1	1	1	4	4	2	1	2	2	1	1	2	2	1	0
kf160660	2016	20160819	1	71	1	2	2	2	4	1	4	2	3	1	2	25.1	29	24.9	29	2	2	167.1	4.08	0.980392	4.19	0.954654			0	0	0	68.8	2	1	1	1	1	3	2	2	1	2	2	1	2	1	2	1	1
kf160661	2016	20160819	1	73	1	2	2	4	4	1	2	2	3	1	2	27.7	30.6	28.3	30.1	1	1	151.9	2.55	1.56863	2.53	1.58103			0	0	7	82.7	1	1	1	1	1	3	4	3	1	2	2	1	2	2	2	1	0
kf160674	2016	20160822	1	73	1	2	3	4	5	1	4	2	3	1	2	28.7	34.6	27.4	36.3	2	2	163.7	2.85	1.40351	2.8	1.42857			3	7	7	77.9	1	1	1	2	1	4	3	4	1	2	1	1	2	1	2	1	0
kf160679	2016	20160822	1	72	1	2	3	2	5		5	2	3	1	2	25.9	25.9	25.1	23.8	1	1	148.5	2.47	1.61943	2.48	1.6129			0	0	2	41.4	2	2	3	3	3	2	3	4	1	2	1	1	1	1	2	1	1
kf160683	2016	20160822	1	71	3	1	3	4	5		3	2	3	1	2	33.8	29.7	32.4	30.7	1	1	143.4	4.53	0.883002	3.59	1.11421			0	0	7	50.2	1	1	1	1	1	4	4	4	1	1	1	1	1	2	2	1	0
kf160711	2016	20160824	1	73	1	2	1	4	4	1	3	2	3	1	2	36.2	31.4	37.5	31.3	3	3	144.9	2.85	1.40351	2.33	1.71674			0	4	7	45.2	1	1	1	1	1	3	4	4	1	2	2	1	2	2	2	1	0
kf160802	2016	20160830	1	71	1	2	1	4	3		3	2	3	1	2	31.5	30.7	32.1	31.8	2	1	164.8	2.02	1.9802	2.78	1.43885			0	2	5	68.7	1	1	1	2	1	2	3	2	1	2	2	1	1	2	2	1	0
kf160993	2016	20160919	1	73	1	2	3	4	4	1	3	2	3	1	2	23.1	26.9	22.7	26.1	1	1	164.3	2.52	1.5873	2.66	1.50376			0	5	3	68.6	1	1	1	1	1	3	3	3	1	2	1	1	2	2	2	1	0
kf161069	2016	20160926	1	75	1	2	3	4	5	1	3	2	3	1	2	26.5	25.3	28.6	26.7	2	2	172.1	3.11	1.28617	3.03	1.32013			3	0	5	55.9	1	1	1	2	2	1	2	2	1	2	1	1	2	2	2	1	0
kf161098	2016	20160928	1	73	1	2	1	2	4		3	2	3	1	2	39.8	33.5	38.9	36.5	1	1	163.5	2.96	1.35135	2.95	1.35593			4	0	7	55	1	1	1	2	1	3	3	4	1	2	2	1	1	2	2	1	0
kf161099	2016	20160928	1	71	1	2	3	2	5	1	3	2	3	1	1	32.3	34.2	33.9	34.1	2	1	165.6	3.18	1.25786	3.13	1.27796			1	3	7	71.7	2	1	1	2	1	3	2	2	1	2	1	1	2	2	2	1	1
kf161132	2016	20160929	2	71	2	3	2	4	9		3	2	3	1	2	15.7	14.3	16.8	13.8	1	1	168.2	2.95	1.35593	2.86	1.3986			0	0	7	62.5	2	1	1	2	2	2	3	2	1	1	2	1	1	2	2	1	1
kf170018	2017	20170420	1	73	1	4	3	4	5		3	2	3	1	2	32	29	31.2	29	2	2	148.7	4.56	0.877193	4.5	0.888889	0.970	0.870	0	0	7	65.5	2	1	1	2	1	1	3	2	1	2	1	1	1	2	2	1	1
kf170049	2017	20170511	1	72	2	1	2	4	5	1	3	2	3	1	2	36.1	35.9	35.9	35.8	2	2	152	2.64	1.51515	2.31	1.7316	1.420	1.590	0	4	2	58.6	1	1	1	3	2	3	3	3	1	1	2	1	2	2	2	1	0
kf170106	2017	20170526	1	73	1	2	3	4	3		4	2	3	1	2	18.6	18.7	19.3	18.2	2	2	153.3	3.54	1.12994	3.8	1.05263	1.020	1.030	0	0	3	47.9	1	1	1	2	1	3	2	3	1	2	1	1	1	1	2	1	0
kf170641	2017	20170803	1	72	2	1	1	4	5	1	3	2	3	1	2	16.4	21.8	17.1	23.7	1	1	142.3	2.8	1.42857	3	1.33333	0.970	1.000	0	0	5	46.5	1	1	1	2	1	4	4	3	1	1	2	1	2	2	2	1	0
kf170655	2017	20170804	1	75	1	2	3	2	5	1	3	2	3	1	2	32.4	25.4	32.1	26.9	1	1	160.8	2.46	1.62602	2.46	1.62602	1.610	1.480	0	0	7	62.5	1	1	1	2	1	3	4	2	1	2	1	1	2	2	2	1	0
kf170687	2017	20170808	1	75	1	2	2	4	5		4	2	3	1	2	27	34	29	33.9	2	2	147.9	3.36	1.19048	3.36	1.19048	1.170	1.190	0	0	7	59.7	1	1	1	1	1	4	4	3	1	2	2	1	1	1	2	1	0
kf170892	2017	20170831	1	75	1	2	3	4	5	1	4	2	3	1	2	32.9	30.4	34.3	32	1	1	158.1	4.18	0.956938	3.68	1.08696	1.000	1.010	0	7	7	63.1	1	1	1	2	1	1	1	1	1	2	1	1	2	1	2	1	0
kf170898	2017	20170831	1	72	1	2	3	4	4		4	2	3	1	2	26.9	26.7	32	30.7	4	3	155.9	4.34	0.921659	4.5	0.888889			0	1	7	50.7	2	1	1	3	1	1	1	1	1	2	1	1	1	1	2	1	1
kf171036	2017	20170913	1	74	1	2	2	4	2	1	3	2	3	1	2	28.7	25.1	28.6	25.8	1	1	151	3.09	1.2945	3.81	1.04987	0.840	0.750	0	0	7	68.8	3	1	3	3	1	4	4	2	1	2	2	1	2	2	2	1	0
kf171256	2017	20171011	1	74	1	2	1	4	4		4	2	3	1	2	29.4	30.4	31.8	31.5	1	1	139.6	4.12	0.970874	3.92	1.02041	1.060	1.060	0	6	7	46.7	1	1	1	1	1	2	4	3	1	2	2	1	1	1	2	1	0
kf160071	2016	20160616	1	79	1	2	3	4	5		4	2	3	1	2	28.7	27.1	28.6	27.6	2	2	150.1	7.16	0.558659	6.04	0.662252			0	0	7	54	3	1	1	3	1	2	3	3	2	2	1	1	1	1	2	1	0
kf160081	2016	20160617	1	79	1	4	1	4	4		3	2	3	1	2	25.7	26.5	26.9	26.3	2	2	169.2	4.53	0.883002	4.03	0.992556			0	0	3	55	3	1	1	2	1	2	2	2	2	2	2	1	1	2	2	1	0
kf160144	2016	20160629	1	77	1	4	3	4	4		3	2	3	1	2	35.1	33.9	36.1	34.2	2	3	158.5	3.68	1.08696	3.7	1.08108			0	0	3	50.9	2	1	1	2	2	2	2	2	2	2	1	1	1	2	2	1	1
kf160147	2016	20160629	1	79	1	4	2	4	3		3	2	3	1	2	16.5	23.1	15.2	24.1	2	2	160.3	3.59	1.11421	3.57	1.12045			0	0	7	76.5	1	1	1	2	2	2	2	2	2	2	2	1	1	2	2	1	0
kf160319	2016	20160719	1	79	1	2	3	4	5		2	2	3	1	2	24.2	23.6	28.1	26.2	3	1	181.4	4.08	0.980392	4.15	0.963855			7	0	7	81.3	1	1	1	2	1	2	2	1	2	2	1	1	1	2	2	1	0
kf160490	2016	20160805	1	76	1	2	3	1	4	1	3	2	3	1	2	29.4	29.3	30.7	28.6	4	3	157.3	4.72	0.847458	4.68	0.854701			1	6	7	58.1	1	1	2	2	2	2	2	2	2	2	1	1	2	2	2	1	0
kf160507	2016	20160808	1	79	1	2	3	1	5	1	5	2	3	1	2	21.8	22.3	22.7	23.1	1	2	163.6	6.34	0.630915	6.06	0.660066			0	0	3	60.1	4	1	4	4	2	2	2	1	2	2	1	1	2	1	2	1	0
kf160533	2016	20160809	1	79	1	2	3	2	5	1	4	2	3	1	1	15.9	20.8	15.4	19.9	4	4	161.8	4.82	0.829876	4.11	0.973236			0	6	6	68.7	2	1	2	2	1	2	2	2	2	2	1	1	2	1	2	1	1
kf160570	2016	20160811	1	77	1	2	3	4	5	1	3	2	3	1	1	39.6	43.8	38.3	43.4	1	1	156.8	2.77	1.44404	3.37	1.18694			0	7	7	65.1	1	1	1	1	1	4	4	4	2	2	1	1	2	2	2	1	0
kf160725	2016	20160824	1	77	1	2	3	2	5	1	2	2	3	1	2	28.3	27.4	30.4	30.1	1	1	156.2	2.55	1.56863	2.47	1.61943			0	7	7	72.4	1	1	1	1	1	2	3	2	2	2	1	1	2	2	2	1	0
kf160833	2016	20160901	1	76	1	2	1	4	4		3	2	3	1	2	39.2	31.3	40.1	38.3	1	1	163.1	3.36	1.19048	3.08	1.2987			0	3	5	69.7	2	1	1	2	2	3	3	3	2	2	2	1	1	2	2	1	1
kf160936	2016	20160909	1	77	2	1	1	4	4	1	5	2	3	1	1	25.4	29.6	25.2	31.3	1	1	139.3	3.81	1.04987	4.18	0.956938			0	0	7	46.9	2	1	1	1	1	3	3	3	2	1	2	1	2	1	2	1	1
kf161028	2016	20160921	1	78	1	2	1	4	5	1	2	1	3	1	2	28.8	22.4	30.6	24	1	1	158.4	2.72	1.47059	2.04	1.96078			7	1	7	58.7	1	1	1	1	1	3	3	3	2	2	2	1	2	2	2	1	0
kf161103	2016	20160928	1	79	1	2	3	4	4		3	2	3	1	1	27.1	29.1	28	29.7	1	1	160.5	4.2	0.952381	3.94	1.01523			0	0	4	58.2	2	1	2	5	1	1	3	4	2	2	1	1	1	2	2	1	1
kf161415	2016	20161101	1	80	2	1	3	4	5		2	2	3	1	1	26.2	29.8	29.8	31.6	1	1	163.2	2.37	1.68776	2.25	1.77778			0	5	5	59.8	1	1	1	2	1	4	4	2	2	1	1	1	1	2	2	1	0
kf170083	2017	20170523	1	80	1	4	3	2	5	1	4	2	3	1	1	19.9	20.7	19.7	20.4	4	4	152.1	4.44	0.900901	4.47	0.894855	0.880	0.970	0	0	0	55.9	3	2	3	3	3	2	2	2	2	2	1	1	2	1	2	1	0
kf170091	2017	20170524	1	79	1	4	1	4	4		2	2	3	1	2	38.8	35.3	38.8	36.1	1	1	166.7	3.63	1.10193	3.51	1.1396	1.050	1.100	0	0	0	67.7	1	1	1	1	1	3	3	3	2	2	2	1	1	2	2	1	0
kf170419	2017	20170711	1	79	2	1	3	4	9		3	2	3	1	2	28.1	29.7	29.7	28.7	2	1	157.7	2.64	1.51515	2.9	1.37931	1.270	1.320	0	2	5	59.8	1	1	1	1	1	2	2	2	2	1	1	1	1	2	2	1	0
kf170473	2017	20170718	1	77	1	4	3	4	5	1	3	2	3	1	1	27.4	28.1	31.9	31	1	1	150	3.34	1.1976	3.2	1.25			0	5	5	56.9	1	1	1	2	1	2	2	2	2	2	1	1	2	2	2	1	0
kf171039	2017	20170913	1	77	1	2	3	4	1		2	2	3	1	2	32.4	30.5	33.4	31.2	1	1	156	3	1.33333	2.88	1.38889	1.150	1.180	0	5	6	63	1	1	1	1	1	3	3	3	2	2	1	1	1	2	2	1	0
kf171154	2017	20170925	1	80	1	4	1	4	5	1	5	2	3	1	2	30.7	34.1	31.6	35.1	4	1	165.5	6.33	0.631912	6.54	0.611621			0	1	7	69.3	2	2	2	3	1	1	4	1	2	2	2	1	2	1	2	1	1
kf171187	2017	20170927	1	78	1	2	1	3	5	1	4	2	3	1	2	23.3	27	24.8	28.8	4	1	162.9	4.47	0.894855	4.44	0.900901	0.700	0.710	7	0	0	68	2	1	1	1	1	2	2	2	2	2	2	1	2	1	2	1	1
kf171296	2017	20171016	1	78	1	2	1	4	5		4	2	3	1	2	30.9	21.3	31.3	18.4	1	1	153.9	4.09	0.977995	4.06	0.985222			0	0	7	47	4	1	2	2	1	2	2	2	2	2	2	1	1	1	2	1	0
kf160134	2016	20160628	2	82	2	3	3	2	5		5	2	3	1	2	14.8	15.8	14.9	16.2	2	2	162.7	7.98	0.501253	8.07	0.495663			0	0	7	48.2	3	2	2	4	3	1	1	2	3	1	1	1	1	1	2	1	0
kf160265	2016	20160713	1	81	1	4	1	2	3	1	3	2	3	1	2	28.6	24.3	28.6	22.4	3	3	157.5	3.94	1.01523	3.91	1.02302			0	0	7	58.5	2	1	1	3	3	2	2	2	3	2	2	1	2	2	2	1	1
kf160418	2016	20160729	1	82	1	2	3	1	5		3	2	3	1	2	23	25.9	27.2	27.1	1	1	145	5.12	0.78125	4.85	0.824742			0	0	7	48.8	2	1	1	2	2	2	2	2	3	2	1	1	1	2	2	1	1
kf160421	2016	20160729	1	83	1	2	1	4	5		3	2	3	1	2	29.7	29.3	30.9	28.7	4	3	151.1	3.55	1.12676	3.29	1.21581			0	0	3	54.6	2	1	1	2	1	2	1	1	3	2	2	1	1	2	2	1	1
kf160531	2016	20160809	1	83	1	2	3	2	5	1	4	2	3	1	2	21.8	19.6	22.7	21.1	4	4	158.6	4.58	0.873362	4.67	0.856531			0	1	7	62.8	1	1	1	1	1	1	1	1	3	2	1	1	2	1	2	1	0
kf160534	2016	20160809	1	81	2	3	3	4	4		5	2	3	1	2	23.4	18.4	25.2	17.7	1	1	155.9	4.25	0.941176	3.87	1.03359			0	3	0	61.4	4	1	4	4	1	2	2	2	3	1	1	1	1	1	2	1	0
kf160734	2016	20160825	1	81	3	1	3	4	5		2	2	3	1	2	29.1	27.9	30.6	27.3	1	1	152.1	3.49	1.14613	3.41	1.17302			0	0	1	51.6	1	1	1	1	1	1	3	1	3	1	1	1	1	2	2	1	0
kf160841	2016	20160902	1	81	1	2	2	2	5		4	2	3	1	2	21.4	14.7	20	17.1	4	4	155.9	6.71	0.596125	5.81	0.688468			0	0	7	70.6	3	1	2	3	2	2	2	2	3	2	2	1	1	1	2	1	0
kf160897	2016	20160906	1	81	1	2	3	2	4		4	2	3	1	2	15.7	21.8	18.8	23.5	4	4	170.1	11.61	0.344531	14.9	0.268456			0	0	0	58	4	2	2	2	3	1	1	1	3	2	1	1	1	1	2	1	0
kf160924	2016	20160908	1	82	2	1	3	4	5		2	2	3	1	1	22.4	24.5	27.8	24.9	1	1	164	3.51	1.1396	4.18	0.956938			0	0	4	57.8	3	1	3	3	2	3	3	2	3	1	1	1	1	2	2	1	0
kf161016	2016	20160920	1	83	1	2	2	4	4	1	4	2	3	1	2	25.5	20.9	23.9	21.5	1	1	178.9	2.9	1.37931	3.25	1.23077			0	7	7	87.5	2	1	1	2	1	3	3	3	3	2	2	1	2	1	2	1	1
kf161042	2016	20160922	1	82	1	2	3	4	5	1	3	2	3	1	2	23.6	21.2	24.1	21	1	1	156.7	3.23	1.23839	3.83	1.04439			0	3	7	49.6	1	1	1	1	1	3	3	3	3	2	1	1	2	2	2	1	0
kf161198	2016	20161007	1	81	1	4	3	4	5		1	2	3	1	2	24.2	27.6	22.6	28.6	1	1	144.8	3.99	1.00251	3.62	1.10497			0	0	5	49.9	1	1	1	1	1	1	4	1	3	2	1	1	1	2	2	1	0
kf161225	2016	20161010	1	83	1	4	1	2	9		3	2	3	1	2	38.9	35.6	40.6	37	1	1	162.6	3.74	1.06952	3.57	1.12045			0	0	7	80.9	1	1	1	1	1	1	3	1	3	2	2	1	1	2	2	1	0
kf161375	2016	20161026	1	83	1	4	1	2	4		3	2	3	1	2	30.9	30.9	29	30.4	3	1	147.8	4.34	0.921659	4.19	0.954654			0	0	7	56.5	1	1	1	1	1	1	1	3	3	2	2	1	1	2	2	1	0
kf161550	2016	20161129	1	83	2	1	2	4	1		3	2	3	1	2	41.9	33.1	43	32.8	1	2	163	3.41	1.17302	3.45	1.15942			0	7	5	56.4	1	1	1	2	1	3	3	3	3	1	2	1	1	2	2	1	0
kf170436	2017	20170713	1	83	1	2	3	4	4		2	2	3	1	2	30.6	30.6	34.3	33.6	1	1	148.9	3.58	1.11732	3.76	1.06383	0.870	0.840	0	0	7	42.3	1	1	1	3	1	4	4	3	3	2	1	1	1	2	2	1	0
kf170465	2017	20170718	1	81	2	1	3	4	4		4	2	3	1	2	24.1	23.1	29	28.1	1	1	170.6	4.5	0.888889	4.3	0.930233	0.990	0.950	0	0	7	65.5	1	1	1	1	1	3	3	3	3	1	1	1	1	1	2	1	0
kf170466	2017	20170718	1	81	1	2	1	4	5		3	2	3	1	2	24	32.1	23.2	33.7	3	2	171.2	3.92	1.02041	3.5	1.14286	0.950	0.810	0	3	4	54	1	1	1	2	1	2	2	2	3	2	2	1	1	2	2	1	0
kf170544	2017	20170725	1	81	1	2	3	4	4	1	4	2	3	1	2	22.5	26.1	23.1	26	2	1	149.5	4.34	0.921659	4.64	0.862069	0.830	0.820	0	7	0	50.2	1	1	1	2	1	4	4	2	3	2	1	1	2	1	2	1	0
kf170742	2017	20170814	1	81	1	2	2	4	5	1	3	2	3	1	2	29.9	29.9	27.9	31.7	2	2	151	3.35	1.19403	3.93	1.01781			1	7	7	57	1	1	1	1	1	3	4	3	3	2	2	1	2	2	2	1	0
kf170743	2017	20170816	2	81	1	2	2	2	5		5	2	3	1	2	16.4	17.9	17.2	19.9	4	4	143.4	5.35	0.747664	4.94	0.809717			0	0	2	52.6	3	1	2	3	2	1	2	1	3	2	2	1	1	1	2	1	0
kf170747	2017	20170816	1	84	2	3	3	2	5		4	2	3	1	2	24	24.1	25.4	25	4	4	156.7	6.26	0.638978	7.58	0.527704	0.520	0.680	0	0	7	68.3	1	1	1	1	1	2	3	3	3	1	1	1	1	1	2	1	0
kf170992	2017	20170908	1	83	1	2	1	2	5		3	2	3	1	2	19.8	18.5	18.9	18.3	4	4	167.7	4.83	0.828157	4.56	0.877193	0.600	0.580	0	0	4	57.6	2	2	2	1	1	4	4	4	3	2	2	1	1	2	2	1	1
kf171164	2017	20170926	1	82	2	3	1	3	6		3	2	3	1	2	23.3	30.6	25.2	30.7	4	3	156.6	4.26	0.938967	4.95	0.808081	0.740	0.800	0	0	7	69.7	3	1	2	2	1	3	3	1	3	1	2	1	1	2	2	1	0
kf171222	2017	20170929	1	81	1	2	3	4	3		3	2	3	1	2	28.5	18.2	27.5	18	4	1	159.5	13.65	0.29304	14.2	0.28169	0.440	0.400	0	0	5	55.7	3	1	1	3	1	3	3	3	3	2	1	1	1	2	2	1	0
kf171268	2017	20171012	1	81	1	2	3	2	5		4	2	3	1	1	30.7	30.4	29.9	30	4	4	166.5	3.62	1.10497	3.54	1.12994	1.060	1.110	1	5	7	57.3	1	1	1	1	1	1	1	2	3	2	1	1	1	1	2	1	0
kf160009	2016	20160524	1	70	1	2	3	5	2		3	2	3	1	2	39.3	41.8	44.4	42.9	2	1	143.7	3.88	1.03093	3.29	1.21581			2	7	2	45.2	1	1	1	2	1	4	4	4	1	2	1	2	1	2	2	1	0
kf160113	2016	20160623	1	71	1	2	1	5	3		2	2	3	1	2	36.2	31.6	36.9	32.4	1	1	158.6	3.54	1.12994	3.04	1.31579			0	7	7	64	1	1	1	1	1	4	4	4	1	2	2	2	1	2	2	1	0
kf160434	2016	20160801	1	75	1	4	3	5	4	1	3	2	3	1	2	33.9	35.6	39	38	1	1	143	2.87	1.39373	2.8	1.42857			0	7	7	49.3	1	1	1	1	1	4	4	4	1	2	1	2	2	2	2	1	0
kf160666	2016	20160819	1	72	1	2	3	5	5	1	3	2	3	1	1	31.1	24.6	32.5	25.1	1	1	161.9	2.21	1.80995	2.25	1.77778			0	7	7	61.7	1	1	1	1	1	3	3	3	1	2	1	2	2	2	2	1	0
kf160849	2016	20160902	1	74	1	1	2	5	5	1	3	2	3	1	2	34.1	28.5	34.6	29.9	1	1	165.2	4.11	0.973236	4.56	0.877193			7	3	7	77.5	1	1	1	1	1	3	3	3	1	2	2	2	2	2	2	1	0
kf170137	2017	20170601	1	70	1	4	3	5	1	1	2	2	3	1	2	35.7	36.5	36.8	35.9	1	1	167.4	3.61	1.10803	3.44	1.16279	1.110	1.160	0	4	6	70.5	1	1	1	1	1	3	3	3	1	2	1	2	2	2	2	1	0
kf170186	2017	20170609	2	74	1	2	1	5	3		4	2	3	1	2	21.3	18	21.8	20	4	2	153	3.36	1.19048	3.45	1.15942	1.110	1.100	0	5	3	54.9	1	1	1	1	1	2	2	2	1	2	2	2	1	1	2	1	0
kf170380	2017	20170706	1	73	1	2	3	5	5		3	2	3	1	2	34.9	32.8	35.5	34	1	1	160.3	2.46	1.62602	2.22	1.8018	1.710	1.850	0	7	7	57.8	1	1	1	1	1	2	2	2	1	2	1	2	1	2	2	1	0
kf170596	2017	20170728	1	75	1	2	3	5	4	1	3	2	3	1	2	24.6	26.6	23.9	26.6	4	2	161.9	3	1.33333	3.01	1.3289	1.220	1.270	0	7	7	66	1	1	1	1	2	3	3	3	1	2	1	2	2	2	2	1	0
kf170643	2017	20170803	1	71	1	2	1	5	4		5	2	3	1	1	22.1	14.5	20.1	14	2	2	154.8	5.13	0.779727	4.89	0.817996	0.600	0.570	0	0	7	59.3	2	3	2	2	1	2	3	3	1	2	2	2	1	1	2	1	1
kf170712	2017	20170810	1	71	1	2	1	5	4		5	2	3	1	2	23.3	22.5	25.6	21	4	4	156.2	4.22	0.947867	4.22	0.947867	1.110	1.070	0	7	3	61.8	2	1	1	1	1	4	4	3	1	2	2	2	1	1	2	1	1
kf171122	2017	20170921	1	72	1	2	3	5	4		4	2	3	1	2	31	30.6	32.4	31.2	1	1	163.4	3.9	1.02564	3.7	1.08108	1.110	1.100	0	5	7	72.8	1	1	1	2	1	3	3	4	1	2	1	2	1	1	2	1	0
kf171176	2017	20170926	1	70	1	2	3	5	4		4	2	3	1	2	35	36.6	37.5	37.5	4	1	153.6	2.88	1.38889	2.94	1.36054	1.140	1.370	0	3	5	43.5	1	1	1	1	1	1	3	4	1	2	1	2	1	1	2	1	0
kf171236	2017	20171010	1	73	1	2	1	5	4		4	2	3	1	2	38.2		39.6		1	1	160.9	9.57	0.417973	9.61	0.416233	0.420	0.420	0	0	0	70.7	4	4	4	2	1	3	3	4	1	2	2	2	1	1	2	1	0
kf171387	2017	20171025	1	72	1	2	3	5	3	1	3	2	3	1	2	32.6	27.3	31.1	28.8	1	1	164.5	3.38	1.18343	3.24	1.23457	1.250	1.150	0	7	7	66.2	1	1	1	1	1	3	3	3	1	2	1	2	2	2	2	1	0
kf160478	2016	20160804	1	78	1	2	1	5	4		5	2	3	1	2	15.7	16.1	16.2	16.2	2	1	141.8	5.31	0.753296	5.31	0.753296			0	0	7	52	3	1	1	3	1	3	3	3	2	2	2	2	1	1	2	1	0
kf160712	2016	20160824	1	78	1	2	3	5	5		3	2	3	1	1	27.7	19.3	27.6	17.9	3	3	156.7	3.19	1.25392	3.18	1.25786			0	0	7	57.9	1	1	1	1	1	3	4	2	2	2	1	2	1	2	2	1	0
kf160716	2016	20160824	1	77	1	2	2	5	5		4	2	3	1	2	32.7	31.7	33.2	34.5	2	2	160.3	3.37	1.18694	3.45	1.15942			0	0	3	55.9	2	2	2	2	2	3	3	3	2	2	2	2	1	1	2	1	1
kf160854	2016	20160902	1	79	1	4	1	5	5		2	2	3	1	2	29.3	28	36.1	33	1	1	172.9	3.83	1.04439	3.94	1.01523			0	7	7	78.1	1	1	1	2	1	4	4	4	2	2	2	2	1	2	2	1	0
kf161210	2016	20161007	1	77	1	2	1	5	4		3	2	3	1	2	33	31.1	32.3	29.8	1	1	158.3	2.45	1.63265	2.38	1.68067			3	2	7	71.3	1	1	1	1	1	2	3	1	2	2	2	2	1	2	2	1	0
kf161218	2016	20161010	1	78	1	2	3	5	4		3	2	3	1	2	29	23.6	30.3	22.7	1	1	152.8	3.72	1.07527	3.29	1.21581			0	7	2	63.2	1	1	1	1	1	3	3	3	2	2	1	2	1	2	2	1	0
kf161373	2016	20161025	1	77	3	1	3	5	5		3	2	3	1	2	25.6	25.5	22.5	23.7	3	1	148.5	4.55	0.879121	4.21	0.950119			0	7	7	50	1	1	1	1	2	2	2	3	2	1	1	2	1	2	2	1	0
kf170051	2017	20170511	1	77	1	2	3	5	4		4	2	3	1	2	29.7	22.1	29.7	22.5	4	3	157.2	3.48	1.14943	3.39	1.17994	1.110	1.090	0	0	7	60	1	1	1	1	2	3	3	3	2	2	1	2	1	1	2	1	0
kf170076	2017	20170522	1	76	1	2	3	5	4		3	2	3	1	2	41.2	38.9	41.2	38.2	1	1	151.5	3.3	1.21212	3.69	1.08401	1.150	1.080	0	0	3	56.2	1	1	1	1	1	3	3	2	2	2	1	2	1	2	2	1	0
kf170710	2017	20170810	1	77	1	2	3	5	4		3	2	3	1	2	33.1	25.4	31.1	24.7	3	3	137.1	2.6	1.53846	3.12	1.28205	1.430	1.280	1	2	7	49.5	1	1	1	1	1	4	4	4	2	2	1	2	1	2	2	1	0
kf170953	2017	20170905	1	76	1	2	1	5	4		5	2	3	1	2	29.1	29.4	29.2	29.7	1	1	166.8	4.2	0.952381	4.06	0.985222	0.990	0.930	0	0	2	57.7	1	1	1	2	1	2	2	3	2	2	2	2	1	1	2	1	0
kf171047	2017	20170914	1	80	1	2	3	5	9		3	2	3	1	2	28.3	24	28.1	25.7	1	1	165.8	3.51	1.1396	3.12	1.28205	0.810	0.960	6	4	7	58.1	1	1	1	1	1	3	3	3	2	2	1	2	1	2	2	1	0
kf171115	2017	20170921	1	78	1	4	1	5	5	1	2	2	3	1	2	34.6	32.3	37.5	32.6	1	1	158.1	3.56	1.1236	3.42	1.16959	1.080	1.100	0	2	7	53.2	1	1	1	1	4	2	3	3	2	2	2	2	2	2	2	1	0
kf171288	2017	20171013	1	80	1	2	1	5	5		1	2	3	1	2	33.5	23.4	35	24.3	1	1	160.1	3.19	1.25392	2.94	1.36054			0	0	7	65.5	1	1	1	1	1	4	4	4	2	2	2	2	1	2	2	1	0
kf160903	2016	20160907	1	84	1	2	1	5	4		4	2	3	1	2	24.6	24.4	23.7	21.7	2	2	158.1	4.52	0.884956	4.71	0.849257			0	0	3	54.7	1	1	1	2	1	3	3	3	3	2	2	2	1	1	2	1	0
kf170143	2017	20170602	1	81	1	2	3	5	4		3	2	3	1	2	27.2	26.9	27	26	1	1	149.7	3.64	1.0989	3.68	1.08696	1.130	1.160	0	0	7	50.9	1	1	1	1	1	3	3	3	3	2	1	2	1	2	2	1	0
kf160221	2016	20160707	1	72	1	4	3	6	3		4	2	3	1	2	34	34	32.5	30.8	2	3	162.2	2.96	1.35135	3.02	1.3245			0	0	7	60.7	1	1	1	1	1	1	2	1	1	2	1	3	1	1	2	1	0
kf160685	2016	20160822	1	75	1	2	1	6	2		3	2	3	1	2	24.9	28.4	25.4	30.4	1	1	149.4	2.44	1.63934	2.88	1.38889			0	3	7	52.7	1	1	1	1	1	2	2	2	1	2	2	3	1	2	2	1	0
kf160775	2016	20160829	1	73	1	2	1	6	4	1	2	9	3	1	2	42.4	40	41.8	37.5	1	1	146.4	2.73	1.4652	2.94	1.36054			0	0	5	49.9	1	1	1	1	1	3	3	3	1	2	2	3	2	2	2	1	0
kf160884	2016	20160906	1	75	2	1	3	6	5		4	2	3	1	2	18.3	17.9	18.6	16.7	3	3	146.6	7.25	0.551724	7.16	0.558659			0	1	0	49.4	2	1	1	3	2	2	2	2	1	1	1	3	1	1	2	1	1
kf160913	2016	20160907	1	71	1	2	1	6	3	1	3	2	3	1	2	39.9	40.6	39.7	40.4	1	1	162.8	2.91	1.37457	2.76	1.44928			2	2	7	70.6	1	1	1	1	1	4	3	4	1	2	2	3	2	2	2	1	0
kf161080	2016	20160927	1	70	1	2	1	6	2		3	1	3	1	2	34.4	32.4	38.5	33.9	1	1	164.9	2.05	1.95122	2.84	1.40845			0	2	7	56.3	1	1	1	2	2	2	4	4	1	2	2	3	1	2	2	1	0
kf161137	2016	20160930	1	72	1	2	3	6	2		2	2	3	1	2	41.7	35.6	39.2	35.3	1	1	157.3	3.49	1.14613	3.58	1.11732			0	0	7	59.6	1	1	1	1	1	3	4	4	1	2	1	3	1	2	2	1	0
kf161212	2016	20161007	1	75	3	1	3	6	3	1	2	2	3	1	2	37.9	40.8	39.6	41.8	1	1	163.8	1.92	2.08333	1.98	2.0202			0	5	7	63.2	2	1	1	1	2	3	3	3	1	1	1	3	2	2	2	1	1
kf161507	2016	20161118	1	74	1	2	2	6	4		3	2	3	1	2	38.5	33.4	39.3	34.5	1	1	164.4	2.55	1.56863	2.59	1.5444			0	5	7	85.5	1	1	1	1	1	4	4	4	1	2	2	3	1	2	2	1	0
kf170002	2017	20170411	1	72	1	2	3	6	3		3	2	3	1	2	33.9	32.3	35	31.4	1	1	157.2	4.11	0.973236	3.36	1.19048	1.130	1.160	0	0	7	58.9	1	1	1	1	1	3	4	3	1	2	1	3	1	2	2	1	0
kf170038	2017	20170502	1	74	1	2	1	6	5		2	2	3	1	2	39.2	36.8	38.2	36.2	1	1	165.1	2.37	1.68776	2.67	1.49813	1.520	1.420	0	4	7	68.3	1	1	1	1	1	4	4	4	1	2	2	3	1	2	2	1	0
kf170316	2017	20170628	1	75	1	2	1	6	4		3	2	3	1	2	36.4	34	35.6	34.4	1	1	161.3	2.24	1.78571	2.54	1.5748	1.590	1.750	1	7	7	70.8	1	1	1	1	1	3	3	3	1	2	2	3	1	2	2	1	0
kf170377	2017	20170706	1	74	1	2	3	6	5		3	2	3	1	2	29.5	28.2	29.6	28.8	1	1	150	3.9	1.02564	3.48	1.14943	1.120	1.000	0	7	7	52.6	1	1	1	1	1	4	3	4	1	2	1	3	1	2	2	1	0
kf170410	2017	20170711	1	74	1	2	1	6	5		3	2	3	1	2	27.6	31.6	37.2	42.5	1	1	168.7	2.57	1.55642	2.41	1.65975	1.580	1.300	0	5	7	68.2	1	1	1	1	1	4	3	4	1	2	2	3	1	2	2	1	0
kf170438	2017	20170713	1	72	1	2	1	6	3		4	2	3	1	2	27.8	30.7	33.6	33.1	1	1	156.2	3.34	1.1976	3	1.33333	1.140	1.180	0	0	7	69.3	1	1	1	1	1	2	2	2	1	2	2	3	1	1	2	1	0
kf170453	2017	20170717	1	74	1	2	3	6	2		3	2	3	1	2	34.2	34.9	36.4	34	1	1	154.1	4.62	0.865801	3.82	1.04712	1.010	0.960	0	0	7	69.7	1	1	1	1	1	4	4	4	1	2	1	3	1	2	2	1	0
kf170702	2017	20170809	1	75	1	2	1	6	9		4	2	3	1	2	33.1	33.4	32.5	33.1	1	1	147.8	3.38	1.18343	3.38	1.18343	1.270	1.260	0	0	7	44.5	1	1	1	1	1	3	4	2	1	2	2	3	1	1	2	1	0
kf170759	2017	20170817	1	72	1	2	1	6	3	1	2	2	3	1	2	34.4	36.1	34.5	37.1	1	1	153.2	3.87	1.03359	3.48	1.14943	1.120	1.080	0	2	7	64.2	1	1	1	2	1	4	4	4	1	2	2	3	2	2	2	1	0
kf170833	2017	20170824	1	72	1	2	3	6	2		3	2	3	1	2	30.3	23.5	33	20.1	3	2	161	3.42	1.16959	3.57	1.12045	1.000	1.040	0	0	7	59.5	1	1	1	2	1	4	3	4	1	2	1	3	1	2	2	1	0
kf170852	2017	20170828	1	74	1	2	1	6	3	1	5	2	3	1	2	33.1	29.3	34	29.2	1	1	159.7	3.52	1.13636	3.6	1.11111	0.950	0.840	0	7	3	67.8	1	1	1	2	1	3	3	3	1	2	2	3	2	1	2	1	0
kf171273	2017	20171012	1	72	3	3	1	6	1		4	2	3	1	2	28.5	26.7	31.3	25.5	1	1	153	4.88	0.819672	4.08	0.980392	0.870	0.960	0	7	4	57.8	1	1	1	3	1	3	3	3	1	1	2	3	1	1	2	1	0
kf160123	2016	20160624	1	79	1	2	3	6	4		3	2	3	1	2	29.7	33.1	33	33.4	1	1	147.5	3.09	1.2945	2.69	1.48699			0	7	7	52.7	1	1	1	3	3	4	4	1	2	2	1	3	1	2	2	1	0
kf160126	2016	20160627	1	79	1	2	1	6	3		3	2	3	1	2	43	40.9	42.3	40.7	1	1	146	3.23	1.23839	3.37	1.18694			0	0	4	61.2	1	1	1	2	1	4	2	3	2	2	2	3	1	2	2	1	0
kf160593	2016	20160812	1	76	1	2	1	6	2		3	2	3	1	2	26.9	36.5	26.7	35.1	1	1	147.4	5.21	0.767754	5.06	0.790514			0	0	6	53.4	3	2	3	2	1	4	4	4	2	2	2	3	1	2	2	1	0
kf160797	2016	20160830	1	78	1	2	3	6	4		2	2	3	1	2	32.3	30.9	32.8	33	1	1	165	2.68	1.49254	2.64	1.51515			0	2	7	72.1	1	1	1	1	1	4	3	3	2	2	1	3	1	2	2	1	0
kf161046	2016	20160923	1	76	1	2	2	6	2	1	3	2	3	1	2	24.1	20.4	24.5	19.8	4	4	165.7	3.22	1.24224	3.67	1.08992			0	5	5	57.4	1	1	1	1	1	3	3	3	2	2	2	3	2	2	2	1	0
kf161050	2016	20160923	1	77	1	2	2	6	5		4	2	3	1	2	26	21.8	27.8	20.3	3	3	151.9	3.28	1.21951	3.67	1.08992			0	3	4	56	1	1	1	1	1	2	3	2	2	2	2	3	1	1	2	1	0
kf161510	2016	20161118	1	77	1	4	1	6	1	1	3	2	3	1	2	32.2	30.1	32.1	30.9	2	1	158.9	3.07	1.30293	3.73	1.07239			4	0	7	64	2	1	1	1	1	3	4	3	2	2	2	3	2	2	2	1	1
kf170077	2017	20170522	1	78	2	3	3	6	5		4	2	3	1	2	39.5	37.1	40.8	37.4	2	2	152.5	2.73	1.4652	2.85	1.40351	1.370	1.520	0	7	7	52.2	1	2	2	1	3	2	3	3	2	1	1	3	1	1	2	1	0
kf170110	2017	20170529	1	76	1	4	3	6	4		2	2	3	1	2	42.4	42	42	40.4	1	1	154.1	3.44	1.16279	3.26	1.22699	1.240	1.180	0	3	5	64.3	1	1	1	1	1	3	3	2	2	2	1	3	1	2	2	1	0
kf170171	2017	20170608	1	78	1	4	2	6	3		3	2	3	1	2	24.6	19	24.2	17.9	1	1	146.9	3.41	1.17302	3.57	1.12045	1.250	1.220	1	7	7	52.4	1	1	1	1	1	4	3	3	2	2	2	3	1	2	2	1	0
kf170376	2017	20170706	1	80	1	2	3	6	5		2	2	3	1	2	26.9	30.4	31.3	31.8	1	1	150.2	2.37	1.68776	2.82	1.41844	1.140	1.160	0	3	4	51.6	1	1	1	1	1	4	4	4	2	2	1	3	1	2	2	1	0
kf170459	2017	20170717	1	78	1	4	3	6	5		3	2	3	1	2	32.8	33.4	33.6	34.3	4	1	148.8	4.9	0.816327	3.76	1.06383	1.010	0.890	0	5	5	53.6	1	1	1	2	1	2	2	2	2	2	1	3	1	2	2	1	0
kf170696	2017	20170809	1	78	1	2	3	6	4		4	2	3	1	1	35.4	35.6	33.4	33.6	1	1	144.2	4.32	0.925926	4.16	0.961538	0.950	0.910	0	0	3	54.8	1	1	1	2	1	4	4	4	2	2	1	3	1	1	2	1	0
kf170995	2017	20170908	1	80	1	2	2	6	4		3	2	3	1	2	25.2	29.4	25.4	29.3	1	1	174.7	3.57	1.12045	3.66	1.0929	0.850	0.910	0	5	0	67.2	1	1	1	2	1	3	3	3	2	2	2	3	1	2	2	1	0
kf171211	2017	20170928	1	79	1	2	3	6	3	1	3	2	3	1	2	38.4	36.9	41.3	37.9	1	1	147	2.55	1.56863	2.37	1.68776	1.390	1.430	1	7	7	58	1	1	1	1	1	3	3	3	2	2	1	3	2	2	2	1	0
kf171373	2017	20171024	1	78	1	4	1	6	1	1	3	2	3	1	2	35.3	35.3	35	36.1	1	1	165.7	2.28	1.75439	2.52	1.5873	1.630	1.450	0	4	7	60.9	1	1	1	1	1	3	3	3	2	2	2	3	2	2	2	1	0
kf160831	2016	20160901	1	83	2	1	1	6	5		3	2	3	1	2	28.9	27.5	29.3	29.9	1	1	175.8	3.34	1.1976	3.17	1.26183			0	7	7	71	1	1	1	1	1	3	3	3	3	1	2	3	1	2	2	1	0
kf161041	2016	20160922	1	82	1	4	3	6	4		3	2	3	1	2	16.4	14.9	16.1	15.2	2	2	167.5	4.07	0.982801	4.19	0.954654			0	3	1	73.5	1	1	1	1	1	3	3	2	3	2	1	3	1	2	2	1	0
kf161138	2016	20160930	1	81	1	4	1	6	9		3	2	3	1	2	36.9	36.7	36.2	35.6	3	2	168	4.3	0.930233	4.2	0.952381			0	0	7	73.5	2	1	2	2	2	2	2	2	3	2	2	3	1	2	2	1	1
kf170008	2017	20170418	1	81	1	2	1	6	5		3	2	3	1	2	24.9	23.3	24.4	23.6	4	2	151.1	2.55	1.56863	2.64	1.51515	1.630	1.930	0	0	7	65.7	3	1	1	2	1	3	4	3	3	2	2	3	1	2	2	1	0
kf170028	2017	20170425	1	83	1	2	1	6	5		4	2	3	1	2	29.3	24.9	29	25.4	3	3	156.2	3.99	1.00251	3.63	1.10193	0.960	0.950	0	0	7	66.6	3	2	2	2	2	2	2	2	3	2	2	3	1	1	2	1	0
kf170216	2017	20170614	1	81	1	2	3	6	5		3	2	3	1	2	17.7	14.3	18.3	16	1	1	142.2	3.95	1.01266	3.62	1.10497	1.000	0.950	0	7	7	48.9	1	1	1	1	1	3	3	3	3	2	1	3	1	2	2	1	0
kf170385	2017	20170706	1	81	1	2	3	6	4		3	2	3	1	1	26.6	28.2	25.6	25.4	3	3	157.8	10.71	0.373483					0	0	7	67	4	3	4	4	2	1	2	3	3	2	1	3	1	2	2	1	0
kf170387	2017	20170706	1	84	1	4	2	6	4	1	3	2	3	1	2	21.8	24.7	25	26.2	3	3	169.6	2.43	1.64609	2.55	1.56863	1.270	1.500	0	7	7	49	1	1	1	2	1	4	4	4	3	2	2	3	2	2	2	1	0
kf171276	2017	20171012	1	81	1	2	1	6	5		3	2	3	1	2	35.9	35.1	37.6	35.4	1	1	159.9	3.7	1.08108	3.4	1.17647	1.200	1.340	7	7	7	67	1	1	1	1	1	4	2	4	3	2	2	3	1	2	2	1	0
kf160122	2016	20160624	1	70	1	2	3	7	3	1	4	2	3	1	2	17.1	32.4	18.7	32.9	2	1	145.8	3.01	1.3289	2.56	1.5625			0	5	7	55	1	1	1	1	1	4	4	4	1	2	1	4	2	1	2	1	0
kf160214	2016	20160706	1	71	1	2	1	8	3		3	2	3	1	2	32.5	30	29	29.4	1	1	168.5	4.03	0.992556	3.81	1.04987			0	0	7	57	1	1	1	1	1	3	4	4	1	2	2	4	1	2	2	1	0
kf160222	2016	20160707	1	71	1	2	1	8	2		3	2	3	1	2	37.9	35.8	37.5	33.8	4	1	146.5	3.5	1.14286	3.38	1.18343			0	6	6	53.8	1	1	1	1	1	2	3	4	1	2	2	4	1	2	2	1	0
kf160708	2016	20160824	1	71	1	2	1	8	3		3	2	3	1	1	38.6	35.1	36.9	37.1	1	1	148.2	3.71	1.07817	3.26	1.22699			0	7	7	65.8	2	1	1	2	1	4	4	3	1	2	2	4	1	2	2	1	1
kf160801	2016	20160830	2	71	2	1	1	7	3		2	2	3	1	2	27.2	24.4	30.3	27.5	2	1	154.8	2.07	1.93237	1.72	2.32558			2	0	5	64.1	1	1	1	2	1	4	4	4	1	1	2	4	1	2	2	1	0
kf160809	2016	20160831	1	70	1	4	1	8	1	1	2	2	3	1	2	36.6	40.2	39.6	42	2	1	148.5	3.64	1.0989	3.56	1.1236			0	7	7	46.7	1	1	1	1	1	4	2	2	1	2	2	4	2	2	2	1	0
kf161059	2016	20160926	1	72	1	2	1	7	2		2	2	3	1	2	31.6	34	30.8	34.4	1	1	161.3	2.49	1.60643	2.42	1.65289			0	2	7	71.5	1	1	1	1	1	4	4	4	1	2	2	4	1	2	2	1	0
kf161082	2016	20160927	1	75	1	2	1	8	3		3	2	3	1	2	34.1	32.3	34.7	33.9	1	1	146.1	2.43	1.64609	1.89	2.1164			0	0	7	65.7	1	1	1	2	1	3	3	2	1	2	2	4	1	2	2	1	0
kf161188	2016	20161006	1	71	1	2	3	8	2		2	2	3	1	2	33.1	28	33.8	30.2	1	1	162.9	2.39	1.67364	2.34	1.7094			0	0	7	65	1	1	1	1	1	2	4	3	1	2	1	4	1	2	2	1	0
kf161410	2016	20161031	1	75	1	2	3	8	5		3	2	3	1	2	29.2	29.4	32.2	35.4	1	1	148.8	2.91	1.37457	2.62	1.52672			7	2	7	60	1	1	1	1	1	4	4	4	1	2	1	4	1	2	2	1	0
kf161477	2016	20161114	1	73	1	4	1	8	4		3	2	3	1	2	23.8	22	23.8	21.9	1	1	170.7	3.13	1.27796	3.19	1.25392			0	3	7	71.7	1	1	1	2	1	4	4	4	1	2	2	4	1	2	2	1	0
kf161490	2016	20161116	1	72	1	2	1	8	1		3	2	3	1	2	35.1	32.7	35.2	33.1	2	1	168.3	3.25	1.23077	3.03	1.32013			0	4	7	56.2	2	1	1	3	2	3	3	3	1	2	2	4	1	2	2	1	1
kf161523	2016	20161121	1	72	1	2	1	8	2		4	2	3	1	2	38.3	36.8	39.4	37.9	1	1	154	2.29	1.74672	2.83	1.41343			0	7	3	61	1	1	1	1	1	4	4	4	1	2	2	4	1	1	2	1	0
kf170053	2017	20170512	1	73	1	2	1	8	2		3	2	3	1	2	34.5	35.5	34.7	34.7	1	1	157.3	3.96	1.0101	3.45	1.15942	1.050	1.160	0	0	7	59	1	1	1	3	1	2	3	3	1	2	2	4	1	2	2	1	0
kf170084	2017	20170523	1	75	1	2	3	8	2		3	2	3	1	2	36.5	38.9	37	39.5	1	2	152.5	3.03	1.32013	2.76	1.44928	1.360	1.390	0	7	7	52.8	1	1	1	1	1	4	4	3	1	2	1	4	1	2	2	1	0
kf170215	2017	20170614	1	73	1	2	1	8	2		3	2	3	1	2	31.3	28.7	30.9	28.4	1	1	154.2	2.76	1.44928	2.85	1.40351	1.160	1.310	0	3	7	54.2	1	1	1	1	1	4	4	4	1	2	2	4	1	2	2	1	0
kf170241	2017	20170616	1	75	1	4	1	7	4		4	2	3	1	2	29.4	28.9	30.1	26.5	2	1	154.8	2.54	1.5748	2.98	1.34228	1.160	1.210	0	3	7	56.8	1	1	2	1	1	4	4	4	1	2	2	4	1	1	2	1	0
kf170318	2017	20170628	1	75	1	4	3	8	2		2	2	3	1	2	33.1	30.4	34.3	31.7	1	1	175.3	5.32	0.75188	4.56	0.877193	0.740	0.800	0	7	0	72.3	1	1	1	1	1	4	4	4	1	2	1	4	1	2	2	1	0
kf170443	2017	20170713	1	72	2	3	3	7	4		1	2	3	1	2	37.8	36	37.2	37.8	1	1	151.3	2.74	1.45985	2.5	1.6	1.470	1.540	0	0	7	59.3	1	1	1	1	1	4	4	4	1	1	1	4	1	2	2	1	0
kf170474	2017	20170718	1	75	1	3	3	7	4		4	2	3	1	2	22.6	32.2	24.6	32.4	1	1	165.5	3.71	1.07817	3.61	1.10803			0	0	7	57	1	1	1	1	1	4	4	4	1	2	1	4	1	1	2	1	0
kf170480	2017	20170718	1	71	1	2	2	8	2		3	2	3	1	2	37.4	39.4	39.4	38.7	4	4	150.8	2.73	1.4652	2.64	1.51515	1.320	1.360	4	0	7	60	1	1	1	1	1	4	3	3	1	2	2	4	1	2	2	1	0
kf170716	2017	20170810	1	72	1	2	3	8	9		3	2	3	1	2	35.4	32.7	34.9	34.7	1	1	167.9	3.9	1.02564	3.48	1.14943	1.200	1.110	7	0	7	64	1	1	1	1	1	4	4	2	1	2	1	4	1	2	2	1	0
kf170817	2017	20170823	1	73	1	2	1	8	2		3	2	3	1	2	27.8	13	29.6	12.7	1	1	159.3	4.47	0.894855	4.35	0.91954	0.880	0.760	0	0	0	63.3	3	2	3	2	1	4	4	4	1	2	2	4	1	2	2	1	0
kf170934	2017	20170904	1	74	1	2	3	8	4		3	2	3	1	2	42.4	39.9	42.9	40.2	1	1	168	2.94	1.36054	2.85	1.40351	0.880	0.830	0	5	7	76	1	1	1	1	1	3	3	3	1	2	1	4	1	2	2	1	0
kf171431	2017	20171106	1	70	1	2	3	8	2		3	2	3	1	2	29.3	28.4	30.8	28.1	1	1	136.4	3.38	1.18343	3.36	1.19048	0.930	0.990	0	0	7	49.5	1	1	1	1	1	4	4	4	1	2	1	4	1	2	2	1	0
kf160179	2016	20160704	1	77	1	2	2	8	1		4	2	3	1	2	24.7	21.3	24.6	20.8	1	1	156.1	4.89	0.817996	5	0.8			0	0	5	61.5	2	1	1	1	1	3	4	3	2	2	2	4	1	1	2	1	1
kf160275	2016	20160713	1	80	1	2	3	8	1		2	2	3	1	2	26.6	27.6	25.6	26.6	1	1	149.2	3.1	1.29032	3.19	1.25392			0	0	7	52.6	1	1	1	1	1	4	4	4	2	2	1	4	1	2	2	1	0
kf160824	2016	20160831	1	77	1	4	1	8	5		5	2	3	1	2	17.7	17.9	19	19.6	4	4	149.5	6.14	0.651466	5.42	0.738007			0	0	3	53	4	2	4	4	4	2	2	2	2	2	2	4	1	1	2	1	0
kf160835	2016	20160901	1	79	1	2	3	8	3		2	2	3	1	2	28.7	27.9	25.4	24.8	2	1	173	3.32	1.20482	3.65	1.09589			0	0	6	84.5	1	1	1	1	1	2	3	3	2	2	1	4	1	2	2	1	0
kf161083	2016	20160927	1	76	1	2	1	8	3		2	2	3	1	2	32.6	26.8	37.2	30.6	2	1	150.4	2.32	1.72414	2.27	1.76211			0	3	7	47.8	1	1	1	2	1	3	4	4	2	2	2	4	1	2	2	1	0
kf161430	2016	20161102	1	77	1	2	1	8	5		2	2	3	1	2	37.5	34.8	37.3	34.3	2	1	151.3	2.91	1.37457	2.35	1.70213			0	3	5	53.4	1	1	1	2	1	3	4	4	2	2	2	4	1	2	2	1	0
kf161473	2016	20161111	1	78	1	2	1	8	1		3	2	3	1	2	41	36.4	42.4	37.8	1	1	151	2.39	1.67364	2.74	1.45985			0	0	7	62	1	1	1	2	1	4	3	3	2	2	2	4	1	2	2	1	0
kf170087	2017	20170524	1	77	1	2	3	7	4		3	2	3	1	2	36.5	33.8	35.8	32.7	1	1	138	4.14	0.966184	4.32	0.925926	0.970	0.970	0	0	0	52	1	1	1	1	1	2	3	3	2	2	1	4	1	2	2	1	0
kf170133	2017	20170601	1	79	1	4	3	7	3		3	2	3	1	2	34.7	33.2	34.4	33.5	1	1	162.8	2.72	1.47059	2.9	1.37931	1.270	1.210	0	0	3	73.5	1	1	1	1	1	3	3	3	2	2	1	4	1	2	2	1	0
kf170136	2017	20170601	1	79	1	2	1	8	3		3	2	3	1	2	35.3	33.6	36.1	34.2	1	2	153.4	3.62	1.10497	3.72	1.07527	0.950	1.030	0	0	7	58.1	1	1	1	1	1	4	4	4	2	2	2	4	1	2	2	1	0
kf170302	2017	20170626	1	79	1	2	1	8	4		4	2	3	1	2	40.1	37.4	38.1	36.1	2	1	158	4.76	0.840336	4.28	0.934579	0.870	0.890	0	5	5	63	1	1	1	2	1	3	2	3	2	2	2	4	1	1	2	1	0
kf170451	2017	20170714	1	78	1	2	3	7	5		3	2	3	1	2	34.3	28.2	36.9	29.7	1	1	167	3.52	1.13636	2.6	1.53846	1.740	1.350	0	0	7	50.5	1	1	1	1	1	4	3	4	2	2	1	4	1	2	2	1	0
kf170691	2017	20170809	1	76	1	6	3	8	3		5	2	3	1	2	20	23.9	20.4	23.1	4	4	164	3.84	1.04167	3.78	1.0582	1.000	1.030	0	0	7	77.9	1	1	1	1	1	2	2	1	2	2	1	4	1	1	2	1	0
kf170774	2017	20170821	1	77	1	2	2	8	2		5	2	3	1	2	26.9	25.8	28.8	25	4	2	169.5	3.24	1.23457	3.18	1.25786	1.230	1.170	0	7	0	58.8	1	1	1	1	1	3	3	3	2	2	2	4	1	1	2	1	0
kf170778	2017	20170821	1	78	1	2	1	7	2		3	2	3	1	2	33	33.1	40.1	37.8	3	3	153	3.39	1.17994	3.27	1.22324	1.100	1.090	0	7	7	58.4	1	1	1	1	1	2	2	2	2	2	2	4	1	2	2	1	0
kf170798	2017	20170822	1	77	1	2	1	8	2		3	2	3	1	2	33.4	29.4	37	29.4	1	1	153.7	2.79	1.43369	2.62	1.52672	1.120	1.210	6	2	2	54.6	1	1	1	1	1	3	3	3	2	2	2	4	1	2	2	1	0
kf170858	2017	20170828	1	76	1	2	1	8	2		3	2	3	1	2	36.6	34.4	37.7	35.9	2	2	163.8	3.84	1.04167	4.54	0.881057	0.980	0.990	0	7	0	56.3	1	1	1	1	1	4	4	4	2	2	2	4	1	2	2	1	0
kf171359	2017	20171023	1	76	1	2	2	8	1	1	3	2	3	1	2	44.2	42.7	42.2	42.5	2	1	157.9	3.75	1.06667	3.33	1.2012	1.030	1.080	0	2	7	54.3	2	1	1	1	1	4	4	4	2	2	2	4	2	2	2	1	1
kf171428	2017	20171103	1	80	1	2	3	8	1	1	3	2	3	1	2	22.7	22.1	23.7	19.5	1	1	150.4	3.4	1.17647	3.62	1.10497	0.920	1.010	7	7	5	53.4	2	1	1	1	1	2	3	4	2	2	1	4	2	2	2	1	1
kf160175	2016	20160701	1	81	1	2	3	8	2		2	2	3	1	2	32.6	25.4	30.7	21.8	1	1	161.2	4.58	0.873362	4.6	0.869565			1	7	7	59.8	1	1	1	1	1	4	4	4	3	2	1	4	1	2	2	1	0
kf160185	2016	20160704	1	81	1	4	1	8	1		3	2	3	1	2	41.2	31	40.1	30.6	1	1	149.7	3.61	1.10803	3.56	1.1236			0	0	6	51.5	2	1	1	2	1	4	4	4	3	2	2	4	1	2	2	1	1
kf161448	2016	20161108	1	83	1	2	3	8	2		4	2	3	1	2	25.8	24.5	26.4	24.5	2	2	164.9	4.03	0.992556	4.11	0.973236			0	0	3	60.2	1	1	1	1	1	4	3	3	3	2	1	4	1	1	2	1	0
kf171217	2017	20170929	1	81	1	2	1	7	5		3	2	3	1	2	27.8	27.5	27	26.9	1	1	164	3.81	1.04987	2.97	1.3468	1.130	1.260	0	7	7	45.3	1	1	1	1	1	3	3	4	3	2	2	4	1	2	2	1	0
kf171336	2017	20171019	1	81	1	4	1	8	4		3	2	3	1	2	33.2	27.6	32.4	27.5	1	1	174.1	2.88	1.38889	2.91	1.37457	1.260	1.320	0	0	7	55.3	1	1	1	1	1	2	3	2	3	2	2	4	1	2	2	1	0
kf160929	2016	20160908	1	71	4	1	3	1	5		3	2	1	1	2	23.1	24.2	30.9	25.8	3	3	163.3	4.73	0.845666	4.19	0.954654			0	0	6	63	1	1	1	1	1	3	3	2	1	1	1	1	1	2	3	1	0
kf160969	2016	20160913	1	70	1	6	1	4	1	1	3	2	1	1	1	34	36.9	34.6	37.6	1	1	150.6	3.76	1.06383	2.91	1.37457			6	1	0	53.1	1	1	1	1	1	3	3	3	1	2	2	1	2	2	3	1	0
kf161013	2016	20160920	1	73	1	2	1	2	4		4	2	2	1	2	35	32.4	34.1	31.8	3	3	150.4	3	1.33333	3.63	1.10193			0	0	7	65.2	2	1	1	1	1	2	2	2	1	2	2	1	1	1	3	1	1
kf171031	2017	20170913	2	73	1	2	3	4	5		3	2	1	1	2	26.6	24.3	27.1	24.5	1	1	158	3.87	1.03359	3.6	1.11111	0.720	0.810	0	3	3	59.5	1	1	1	2	1	4	4	2	1	2	1	1	1	2	3	1	0
kf160060	2016	20160615	1	76	1	4	3	4	5	1	3	2	1	1	2	24.9	34.5	38.7	38.2	1	1	149	3.4	1.17647	3.1	1.29032			0	3	7	58.9	2	1	1	2	2	2	4	4	2	2	1	1	2	2	3	1	1
kf161393	2016	20161027	1	79	1	2	1	4	1		4	2	1	1	1	27.5	19.4	29.7	21.4	1	1	156.5	4.84	0.826446	4.55	0.879121			0	0	7	57	1	1	1	1	1	4	3	3	2	2	2	1	1	1	3	1	0
kf170654	2017	20170804	1	80	1	2	3	4	5		3	2	1	1	2	25.7	25.7	25.7	23.9	1	1	167.2	3.72	1.07527	3.27	1.22324	1.330	1.330	0	0	2	66.1	1	1	1	1	1	3	3	3	2	2	1	1	1	2	3	1	0
kf171052	2017	20170914	2	80	2	1	1	2	5		4	2	1	1	2	19.4	20.2	18.6	21.4	1	1	165.3	2.85	1.40351	3.6	1.11111	0.930	1.040	0	0	7	62.4	1	1	1	1	2	1	1	1	2	1	2	1	1	1	3	1	0
kf171077	2017	20170918	1	80	1	2	3	2	5	1	4	2	1	1	2	20	22.8	20.1	22.9	4	1	160.5	4.16	0.961538	4.82	0.829876	0.980	0.930	7	0	7	48.8	1	1	1	3	1	1	4	2	2	2	1	1	2	1	3	1	0
kf160327	2016	20160720	2	82	2	1	3	1	5		5	2	1	1	2	15.6	19.9	18.6	20	1	1	164.8	5.1	0.784314	5.04	0.793651			0	0	0	67.8	3	1	2	4	1	1	1	1	3	1	1	1	1	1	3	1	0
kf160877	2016	20160905	2	81	2	1	3	1	5		4	2	1	1	2	21.1	20	22.3	20.3	3	3	172.1	3.89	1.02828	3.48	1.14943			0	0	1	74	2	1	2	2	2	1	1	1	3	1	1	1	1	1	3	1	1
kf170730	2017	20170811	1	82	1	4	1	4	9		5	2	1	1	2	20.6	13.8	21.7	14.8	4	4	161.8	3.66	1.0929	3.34	1.1976	1.090	1.090	0	0	7	51	3	1	2	1	1	1	3	1	3	2	2	1	1	1	3	1	0
kf170756	2017	20170817	2	82	2	1	1	1	5		4	2	1	1	2	11.6	11	12	10.4	4	4	156.6	5.8	0.689655	5.56	0.719424	0.680	0.770	0	0	2	64.4	1	1	1	2	1	1	2	1	3	1	2	1	1	1	3	1	0
kf160346	2016	20160721	1	75	1	2	3	5	5		2	2	1	1	2	23.3	22.6	23	22.9	4	4	157.2	3.59	1.11421	3.46	1.15607			7	7	7	78.7	1	1	1	2	1	3	3	3	1	2	1	2	1	2	3	1	0
kf160396	2016	20160727	1	72	1	2	3	5	5	1	1	2	1	1	2	30.6	36.7	35.4	37.3	1	1	154	2.56	1.5625	2.33	1.71674			0	7	7	54	1	1	1	1	1	3	2	2	1	2	1	2	2	2	3	1	0
kf170457	2017	20170717	1	74	1	2	3	5	5		3	2	1	1	2	28.4	29.6	28.8	29.3	1	1	159.5	3.18	1.25786	3.2	1.25	1.160	1.210	0	0	7	52.5	1	1	1	2	1	4	4	4	1	2	1	2	1	2	3	1	0
kf170969	2017	20170906	1	73	1	2	3	5	3	1	1	2	1	1	2	23.2	27.2	22.1	27.6	1	1	157.7	2.64	1.51515	3	1.33333	0.960	0.980	0	7	5	61.8	1	1	1	1	1	3	3	3	1	2	1	2	2	2	3	1	0
kf160240	2016	20160711	1	83	1	2	2	5	5		2	2	1	1	2	26.9	26.3	22.2	21.3	3	2	149.6	2.72	1.47059	3.12	1.28205			0	3	7	63.1	1	1	1	1	1	2	3	3	3	2	2	2	1	2	3	1	0
kf160579	2016	20160812	1	73	1	2	1	6	2		2	2	1	1	2	35.1	26.5	33.7	20.5	1	1	152.7	2.75	1.45455	2.94	1.36054			0	3	7	60.1	1	1	1	1	1	4	4	4	1	2	2	3	1	2	3	1	0
kf170851	2017	20170828	1	70	1	4	3	6	3	1	5	2	1	1	1	34.7	35	37.7	34.9	4	2	168.1	3.34	1.1976	3.44	1.16279	0.980	1.000	3	0	0	76.6	1	1	1	2	1	3	3	3	1	2	1	3	2	1	3	1	0
kf170938	2017	20170905	1	70	1	4	2	6	3	1	3	2	1	1	2	28.1	36.7	30.9	35.5	1	1	165.6	2.64	1.51515	2.49	1.60643	1.040	0.990	5	3	5	53.8	3	1	1	3	1	2	3	3	1	2	2	3	2	2	3	1	0
kf160194	2016	20160705	1	80	1	2	3	6	2		3	2	2	1	2	39.6	35.6	38.6	34.4	2	1	147	3.02	1.3245	3	1.33333			6	7	7	57	1	1	1	1	1	3	3	4	2	2	1	3	1	2	3	1	0
kf170075	2017	20170522	1	77	1	4	1	6	4	1	3	2	1	1	2	31.8	29	31.4	28.2	1	1	144.7	2.85	1.40351	2.7	1.48148	1.370	1.550	0	0	3	62.9	1	1	1	1	1	3	3	3	2	2	2	3	2	2	3	1	0
kf161398	2016	20161028	1	81	1	2	3	6	4		3	2	1	1	2	22.8	24.2	23	20.4	3	1	150.1	5.37	0.744879	5.6	0.714286			0	0	7	51	1	1	1	3	1	4	4	4	3	2	1	3	1	2	3	1	0
kf170148	2017	20170602	1	75	1	2	1	8	1		3	2	1	1	2	33.9	28.2	32.9	28.4	2	1	149	3.72	1.07527	3.56	1.1236	1.080	1.020	0	3	4	55.5	1	1	1	1	1	3	3	3	1	2	2	4	1	2	3	1	0
kf170267	2017	20170620	2	70	2	5	1	8	4		3	2	1	1	2	19.9	21.1	23.4	22.7	1	1	157.4	3.1	1.29032	2.87	1.39373	1.280	1.390	0	7	7	70.7	1	1	1	1	1	4	4	4	1	1	2	4	1	2	3	1	0
kf170324	2017	20170629	1	75	1	2	3	8	5		4	2	1	1	2	34.7	33	35.8	32.7	4	2	163.3	3.62	1.10497	3.68	1.08696	1.050	1.000	0	7	7	64.6	1	1	2	2	2	2	2	2	1	2	1	4	1	1	3	1	0
kf170720	2017	20170810	1	70	2	1	3	8	2	1	3	2	1	1	2	28.4	29.1	28	28.9	3	3	156.7	3.22	1.24224	3.26	1.22699	1.440	1.490	2	0	0	64	1	1	1	1	1	4	4	4	1	1	1	4	2	2	3	1	0
kf170890	2017	20170831	1	72	1	2	3	8	4		3	2	1	1	2	36.3	36.9	38	40.1	4	1	163.4	3.38	1.18343	3.44	1.16279	1.040	1.010	0	7	7	68.4	1	1	1	1	1	4	4	4	1	2	1	4	1	2	3	1	0
kf171009	2017	20170911	1	74	1	2	2	8	3		3	2	1	1	2	26.3	23.4	27.6	21.5	4	1	162.3	3.54	1.12994	3.93	1.01781	0.790	0.770	0	5	4	59.6	1	1	1	2	1	4	3	4	1	2	2	4	1	2	3	1	0
kf161139	2016	20160930	1	76	1	4	3	7	1		3	2	1	1	2	30.9	31.5	30.8	31.7	1	1	173.2	3.19	1.25392	3.01	1.3289			1	0	7	65	1	1	1	1	1	4	4	4	2	2	1	4	1	2	3	1	0
kf170013	2017	20170420	1	77	1	4	1	8	5		3	2	1	1	2	28.2	30.5	28.8	30	3	1	174.8	4.02	0.995025	3.66	1.0929	1.180	1.190	0	4	1	67.4	1	1	1	1	1	2	3	4	2	2	2	4	1	2	3	1	0
kf160005	2016	20160518	2	72	1	2	1	4	5		4	3		2	2	17.8	14.9	21.6	17.2	2	2	155	4.13	0.968523	4.28	0.934579			0	3	3	60.6	2	1	1	2	1	4	4	4	1	2	2	1	1	1	1	2	1
kf160006	2016	20160518	2	70	1	4	3	2	5		3	3		3	2	16.7	19.4	19.4	21.4	2	2	155.3	3.62	1.10497	3.52	1.13636			0	2	4	52.8	2	1	1	2	1	2	3	3	1	2	1	1	1	2	1	2	1
kf160011	2016	20160524	2	71	1	2	3	4	5	1	4	3		2	2	21.6	21.6	25.3	24.3	1	1	145.5	4.14	0.966184	4.38	0.913242			0	7	5	53.5	1	1	1	2	1	3	3	3	1	2	1	1	2	1	1	2	0
kf160020	2016	20160601	2	74	1	4	2	4	9		2	3		2	2	32.8	27.9	32.4	26.6	3	1	164.6	3.24	1.23457	3.12	1.28205			0	5	7	54.3	2	1	2	3	1	2	2	2	1	2	2	1	1	2	1	2	1
kf160027	2016	20160603	2	71	1	2	2	4	9		4	3		2	2	22.5	22.6	22.5	24.6	2	2	143.4	3.86	1.03627	3.88	1.03093			0	2	3	54.5	2	1	2	2	1	3	2	2	1	2	2	1	1	1	1	2	1
kf160028	2016	20160603	2	72	2	3	3	4	5		4	3		2	2	27.1	26.7	25.9	25.1	4	2	157.3	3.78	1.0582	3.54	1.12994			0	7	7	57.8	3	1	3	4	5	2	2	2	1	1	1	1	1	1	1	2	0
kf160031	2016	20160603	2	72	2	1	1	4	4		3	3		2	2	11.2	10.8	9.9	11.2	2	2	154.9	3.15	1.26984	2.85	1.40351			0	4	4	72	1	1	1	2	2	4	2	1	1	1	2	1	1	2	1	2	0
kf160059	2016	20160615	2	72	2	1	3	4	4		4	3		2	2	24.5	22.4	25.7	22.1	2	1	147.8	3.45	1.15942	3.88	1.03093			0	7	7	55	1	1	1	2	1	3	3	3	1	1	1	1	1	1	1	2	0
kf160065	2016	20160616	2	73	2	1	1	4	5	1	4	3		2	2	18	19.8	19.6	20.7	4	2	157.6	4.07	0.982801	4.22	0.947867			0	6	7	57.8	2	1	2	2	2	3	2	2	1	1	2	1	2	1	1	2	1
kf160124	2016	20160627	2	70	1	2	3	2	4	1	4	3		3	2	15.5	15.2	15.8	14.3	3	3	160.1	4.58	0.873362	5.12	0.78125			0	7	7	69.2	2	1	1	3	2	2	2	2	1	2	1	1	2	1	1	2	1
kf160127	2016	20160627	2	72	2	3	1	2	5		2	3		3	2	27.3	25.7	27.6	26.1	2	1	165.8	3.88	1.03093	3.79	1.05541			0	0	2	67.1	4	1	1	3	1	2	2	2	1	1	2	1	1	2	1	2	0
kf160441	2016	20160801	2	71	1	2	3	4	3	1	2	3		2	2	13.2	21	23.4	21.4	3	2	151.5	2.63	1.52091	2.7	1.48148			1	7	7	52.5	2	1	1	3	1	2	2	2	1	2	1	1	2	2	1	2	1
kf160450	2016	20160802	2	73	1	2	3	4	5		5	3		2	2	15.2	20.4	17.7	20.3	4	4	146.3	4.55	0.879121	4.51	0.886918			0	0	7	40.2	3	1	1	3	1	3	2	2	1	2	1	1	1	1	1	2	0
kf160511	2016	20160808	2	71	1	4	2	2	5	1	3	3		2	2	9.9	9.9	10	10	4	4	164.5	3.92	1.02041	3.77	1.06101			0	4	0	67.4	1	1	1	2	1	2	3	2	1	2	2	1	2	2	1	2	0
kf160514	2016	20160808	2	72	1	2	3	4	4	1	3	3		2	2	24.1	22.4	24.1	23.5	1	1	154.3	2.62	1.52672	2.67	1.49813			0	4	7	66.4	1	1	1	1	1	3	3	3	1	2	1	1	2	2	1	2	0
kf160523	2016	20160809	2	73	2	1	3	4	4	1	3	3		2	2	15.2	17.2	16.5	17.4	1	1	159.7	4.7	0.851064	4.63	0.863931			1	2	7	63.4	1	1	1	1	1	3	3	3	1	1	1	1	2	2	1	2	0
kf160540	2016	20160810	2	75	1	2	1	2	4		4	3		3	2	14.9	10.7	14.5	9.9	4	4	152.7	5.34	0.749064	4.73	0.845666			0	2	4	48.7	1	1	2	2	1	1	1	1	1	2	2	1	1	1	1	2	0
kf160603	2016	20160816	2	73	1	2	2	4	9		3	3		3	2	19.1	19	21	20.3	2	2	163.8	3.2	1.25	3.06	1.30719			0	0	3	77.6	1	1	2	3	2	4	4	4	1	2	2	1	1	2	1	2	0
kf160610	2016	20160817	2	71	1	2	2	2	5	1	3	3		2	2	21.1	18.4	20.3	19.7	4	4	159.2	3.41	1.17302	3.45	1.15942			0	1	7	53.3	1	1	1	1	1	3	4	2	1	2	2	1	2	2	1	2	0
kf160620	2016	20160817	2	70	1	2	1	2	5	1	3	3		3	2	25.4	26.1	26	26.6	1	1	169.7	2.7	1.48148	2.51	1.59363			0	3	7	68.9	1	1	1	1	1	2	3	3	1	2	2	1	2	2	1	2	0
kf160630	2016	20160818	2	74	2	1	1	2	5		3	3		3	2	18.8	17.8	19.9	16.3	3	3	159.7	3.8	1.05263	3.74	1.06952			0	0	7	52	1	1	1	1	1	3	3	2	1	1	2	1	1	2	1	2	0
kf160631	2016	20160818	2	74	2	1	2	4	5	1	4	3		2	2	18.8	12.8	18.2	10.8	1	1	144.4	3.87	1.03359	3.27	1.22324			0	0	7	51.3	2	2	1	3	1	4	4	2	1	1	2	1	2	1	1	2	1
kf160689	2016	20160822	2	73	2	1	2	2	5		3	3		3	2	20.1	19.3	22.9	18.8	4	4	174	4.13	0.968523	3.52	1.13636			0	3	0	75	3	2	2	3	1	1	2	1	1	1	2	1	1	2	1	2	0
kf160690	2016	20160822	2	71	1	2	2	2	4		5	3		3	1	8.2	8.7	9	9.3	2	2	158.3	4.33	0.923788	3.92	1.02041			0	0	7	65.5	2	2	2	2	2	1	1	1	1	2	2	1	1	1	1	2	1
kf160717	2016	20160824	1	74	1	2	3	4	5	1	3	3		2	2	27.6	25.6	26.4	27	1	1	166.7	2.5	1.6	2.53	1.58103			0	5	4	60.3	1	1	1	1	1	3	4	4	1	2	1	1	2	2	1	2	0
kf160720	2016	20160824	2	70	1	2	3	2	5		3	3		2	2	12.5	13.8	12.6	14.5	2	2	147	3.28	1.21951	2.84	1.40845			0	1	3	57.9	1	1	1	2	1	3	3	3	1	2	1	1	1	2	1	2	0
kf160763	2016	20160826	2	74	1	2	3	2	5		2	3		2	2	18.8	21.1	15.8	19.6	2	1	159	3.76	1.06383	3.56	1.1236			0	0	0	53	2	1	2	3	3	2	3	3	1	2	1	1	1	2	1	2	1
kf160774	2016	20160829	2	74	1	2	2	4	1		4	3		3	1	18	16	17.1	16.6	4	2	162.7	4.51	0.886918	4.6	0.869565			0	0	7	63.1	1	1	1	3	3	2	2	2	1	2	2	1	1	1	1	2	0
kf160779	2016	20160829	2	75	1	2	1	4	5		4	3		3	2	16.6	16.4	18.9	18.6	3	2	148.1	4.46	0.896861	3.83	1.04439			0	0	5	56.4	1	1	1	1	2	4	3	3	1	2	2	1	1	1	1	2	0
kf160794	2016	20160829	2	71	1	2	1	4	4		4	3		2	2	20.7	20.3	21.3	21.5	3	1	156.7	4.08	0.980392	3.96	1.0101			0	3	3	58.2	1	1	1	3	3	2	2	2	1	2	2	1	1	1	1	2	0
kf160820	2016	20160831	2	74	1	2	1	4	5		3	3		3	2	18	23.2	18.7	22.8	1	1	166.9	4.06	0.985222	3.53	1.13314			0	6	7	68.9	1	1	1	2	2	2	3	2	1	2	2	1	1	2	1	2	0
kf160858	2016	20160905	2	70	1	4	3	4	3		1	3		2	2	14	17.7	15.9	18.6	1	1	161.4	4.45	0.898876	4	1			2	3	7	67.4	1	1	1	1	1	3	2	2	1	2	1	1	1	2	1	2	0
kf160862	2016	20160905	2	72	1	2	3	4	4	1	4	3		2	2	20.2	17.4	23.8	20.3	4	2	160.2	3.45	1.15942	3.58	1.11732			0	5	5	64	1	1	1	2	1	1	1	1	1	2	1	1	2	1	1	2	0
kf160909	2016	20160907	2	72	2	1	3	1	5	1	5	3		2	2	19.9	17.1	18.1	16.1	1	1	159	2.85	1.40351	3.36	1.19048			0	7	7	50.8	1	1	1	2	1	4	3	1	1	1	1	1	2	1	1	2	0
kf160912	2016	20160907	2	71	1	2	3	4	5	1	5	3		3	2	18.6	14.5	19.6	19.9	4	4	152.3	3.4	1.17647	3.49	1.14613			0	3	3	46.6	3	1	2	4	2	1	2	1	1	2	1	1	2	1	1	2	0
kf161067	2016	20160926	2	75	2	1	3	2	5		4	3		2	2	14	16.2	16.3	19.1	1	2	163.5	3.28	1.21951	3.71	1.07817			0	7	7	71.2	2	1	1	2	2	2	2	1	1	1	1	1	1	1	1	2	1
kf161073	2016	20160926	2	70	1	2	3	2	9		4	3		2	2	24.3	18.2	21.5	20.2	2	2	171.9	4.49	0.890869	3.75	1.06667			0	7	7	69.5	1	1	1	1	1	3	4	4	1	2	1	1	1	1	1	2	0
kf161096	2016	20160928	2	70	2	1	1	2	5	1	4	3		2	2	17.2	19.1	18.5	18.9	3	2	149.5	3.68	1.08696	3.64	1.0989			0	3	5	56.6	3	1	1	3	2	2	3	3	1	1	2	1	2	1	1	2	0
kf161104	2016	20160928	2	75	1	2	1	4	4		4	3		2	2	19.8	20.5	20.5	21.8	1	1	160.6	2.44	1.63934	2.5	1.6			0	0	7	63.9	1	1	1	2	1	1	2	2	1	2	2	1	1	1	1	2	0
kf161116	2016	20160929	2	74	3	1	3	4	5		4	3		2	2	26.1	26.3	25.2	26.2	4	4	150.8	3.61	1.10803	3.57	1.12045			0	0	7	65.8	2	1	2	2	2	2	2	2	1	1	1	1	1	1	1	2	1
kf161123	2016	20160929	2	75	2	3	1	4	9		5	3		2	2	15.7	15.4	15.2	15.4	2	1	164.6	4.39	0.911162	4.23	0.945626			0	7	5	53	2	1	1	2	2	4	3	4	1	1	2	1	1	1	1	2	1
kf161146	2016	20160930	2	75	1	4	1	4	9		3	3		2	2	24.2	15.2	25.1	15.4	1	1	149	3.28	1.21951	3.4	1.17647			0	0	5	46	2	1	1	2	2	4	3	3	1	2	2	1	1	2	1	2	1
kf161235	2016	20161011	2	74	2	1	1	4	5		3	3		2	2	18.8	11.8	17.2	13.4	2	2	155.3	3.7	1.08108	3.6	1.11111			0	0	7	64.3	2	2	2	2	2	2	2	2	1	1	2	1	1	2	1	2	1
kf161250	2016	20161011	2	75	2	3	2	4	5		3	3		2	2	16.5	14.5	15.3	15.5	1	2	161.3	3.94	1.01523	4.14	0.966184			1	2	7	59.8	1	1	2	2	1	1	2	2	1	1	2	1	1	2	1	2	0
kf161253	2016	20161012	2	72	1	2	2	4	4		3	3		2	1	25.2	23.9	26.1	24.4	4	1	156.3	3.33	1.2012	3.32	1.20482			0	3	7	58.4	1	1	1	2	1	2	2	2	1	2	2	1	1	2	1	2	0
kf161254	2016	20161012	2	75	2	6	1	4	4		2	3		3	2	25.2	23.7	24.7	24.5	4	1	183.8	4.43	0.902935	4.64	0.862069			0	0	4	70	1	1	1	1	1	2	3	2	1	1	2	1	1	2	1	2	0
kf161279	2016	20161014	2	74	1	2	1	4	4		3	3		3	2	16.8	17.5	18.8	18.1	3	3	164.2	3.75	1.06667	3.5	1.14286			0	3	7	76.5	1	1	1	1	1	3	3	3	1	2	2	1	1	2	1	2	0
kf161288	2016	20161014	2	72	1	2	1	4	3		1	3		2	2	23.6	20	21.2	19.9	1	1	146	7.83	0.510856	5.77	0.693241			0	5	7	44	1	1	1	2	1	4	4	4	1	2	2	1	1	2	1	2	0
kf161324	2016	20161019	2	72	1	2	1	2	3		2	3		2	2	18	14.8	21	14.1	1	1	168	3.84	1.04167	3.92	1.02041			0	0	7	75	1	1	1	2	1	2	2	2	1	2	2	1	1	2	1	2	0
kf161344	2016	20161021	2	71	2	3	3	4	4	1	1	3		2	2	22.2	21.4	21.9	22	1	2	158.9	3.77	1.06101	3.37	1.18694			0	0	7	57.5	1	1	1	1	1	4	4	3	1	1	1	1	2	2	1	2	0
kf161432	2016	20161103	2	71	2	1	1	4	5		3	3		2	2	23.3	17.2	22.9	18.5	1	1	134.5	3.71	1.07817	3.57	1.12045			0	0	7	39	1	1	1	1	1	2	1	2	1	1	2	1	1	2	1	2	0
kf161444	2016	20161107	2	72	2	1	3	2	5		4	3		2	2	19.3	19.3	20.5	18.1	4	4	165	3.15	1.26984	3.15	1.26984			0	5	5	49	1	1	1	1	1	1	1	4	1	1	1	1	1	1	1	2	0
kf161445	2016	20161107	2	72	1	2	3	4	5	1	3	3		3	2	18.9	22.1	19.3	23.2	1	2	141.3	3.13	1.27796	2.55	1.56863			0	4	7	46.3	1	1	1	1	1	2	2	3	1	2	1	1	2	2	1	2	0
kf170030	2017	20170426	2	71	1	2	1	4	5		3	3		2	2	30.2	29.9	29.8	29.2	4	2	146.8	2.94	1.36054	3.12	1.28205	1.020	1.050	0	7	7	50.9	2	1	1	1	1	3	3	2	1	2	2	1	1	2	1	2	1
kf170044	2017	20170510	2	71	1	2	1	4	3		4	3		3	2	24.3	24.3	23.8	24	2	1	157.3	2.76	1.44928	2.67	1.49813	1.210	1.240	0	4	7	68.9	3	1	2	3	1	3	3	2	1	2	2	1	1	1	1	2	0
kf170050	2017	20170511	2	70	2	1	3	2	5		3	3		3	2	34.2	30.6	34.8	30.8	3	1	148.2	2.88	1.38889	2.43	1.64609	1.520	1.590	0	3	7	56.6	1	1	1	2	1	2	3	3	1	1	1	1	1	2	1	2	0
kf170059	2017	20170516	2	75	2	1	2	2	5		5	3		3	2	17.8	20	18	19.4	1	2	170	4.38	0.913242	4.14	0.966184	0.910	0.970	0	0	5	71.2	3	1	1	3	1	1	3	1	1	1	2	1	1	1	1	2	0
kf170068	2017	20170519	2	75	2	1	3	4	5		4	3		2	2	17.6	12.5	16.9	13.5	2	1	159.7	4.17	0.959233	4.02	0.995025	0.900	0.830	0	0	4	58	1	1	1	2	2	3	2	2	1	1	1	1	1	1	1	2	0
kf170088	2017	20170524	2	73	1	4	3	2	5	1	5	3		3	2	20	17.6	19.9	17.9	4	3	152.6	3.33	1.2012	2.91	1.37457	0.930	0.890	0	7	7	57.1	4	2	3	4	2	1	2	2	1	2	1	1	2	1	1	2	0
kf170108	2017	20170528	2	74	2	1	2	2	4		3	3		3	2	20	17.3	19.7	17.3	1	1	144.4	3.16	1.26582	2.84	1.40845	1.240	1.280	0	4	3	49.8	1	1	1	1	1	3	3	3	1	1	2	1	1	2	1	2	0
kf170113	2017	20170529	2	70	2	3	2	4	5		2	3		2	2	19.9	19	20.5	18.7	1	1	145.9	2.98	1.34228	2.86	1.3986	1.390	1.210	0	2	7	44.4	1	1	1	1	1	3	3	3	1	1	2	1	1	2	1	2	0
kf170114	2017	20170530	2	74	1	2	3	4	3		3	3		3	2	24.8	27.6	26	28.2	1	1	145.8	3.06	1.30719	2.9	1.37931	1.050	1.020	0	3	5	69.1	1	1	1	1	1	3	3	3	1	2	1	1	1	2	1	2	0
kf170132	2017	20170601	2	72	1	2	3	2	5		4	3		2	2	19.7	23.9	20.6	22.5	1	1	163.8	2.9	1.37931	3.1	1.29032	1.140	1.140	0	0	7	68.7	2	1	2	1	1	2	2	2	1	2	1	1	1	1	1	2	1
kf170299	2017	20170626	2	71	2	1	2	4	4		4	3		2	2	24.4	24.8	23	23.2	1	1	159.8	5.11	0.782779	4.22	0.947867	0.930	0.930	0	3	0	68.4	1	1	1	2	1	3	3	3	1	1	2	1	1	1	1	2	0
kf170354	2017	20170704	2	70	2	1	1	2	5	1	3	3		2	2	16.7	13.7	16.6	16.6	1	1	154.6	4.29	0.932401	4.92	0.813008	0.890	0.840	0	0	3	59.9	1	1	1	3	1	1	1	2	1	1	2	1	2	2	1	2	0
kf170384	2017	20170706	2	73	1	2	1	4	5		3	3		2	2	17	17.4	17.7	17.9	3	2	163	3.66	1.0929	3.33	1.2012	1.060	1.030	0	3	7	61.4	1	1	1	1	2	2	3	2	1	2	2	1	1	2	1	2	0
kf170389	2017	20170707	2	70	2	3	3	4	4	1	2	3		2	2	25.1	19.6	25.9	20.7	1	1	163.2	2.67	1.49813	2.64	1.51515	1.450	1.420	2	5	7	62.7	1	1	1	1	1	4	4	4	1	1	1	1	2	2	1	2	0
kf170391	2017	20170707	2	70	1	2	3	4	5		2	3		2	2	22.2	22.6	22.6	24.4	4	1	150.6	3.78	1.0582	3.18	1.25786	1.080	0.930	0	7	3	50.5	1	1	1	1	1	2	2	2	1	2	1	1	1	2	1	2	0
kf170393	2017	20170707	2	72	1	2	2	4	5	1	3	3		2	2	18.8	22.6	18.9	20.6	1	1	164.7	3.04	1.31579	3.22	1.24224	1.230	1.080	0	0	7	69	1	1	1	1	1	4	4	3	1	2	2	1	2	2	1	2	0
kf170403	2017	20170710	2	70	1	2	3	2	5		3	3		2	2	25.9	24.9	25.3	23.2	1	1	148.6	3.2	1.25	3.64	1.0989	1.080	1.230	0	0	5	53.3	1	1	1	1	1	2	2	2	1	2	1	1	1	2	1	2	0
kf170407	2017	20170711	2	74	2	1	1	1	5	1	3	3		3	2	22.1	23.5	24	24.9	1	1	151.2	3.94	1.01523	3.8	1.05263	1.040	1.200	0	7	5	46.5	1	1	1	2	1	1	1	1	1	1	2	1	2	2	1	2	0
kf170554	2017	20170725	2	73	2	1	3	4	5	1	3	3		2	2	20.6	21.5	21.3	23.1	2	2	165.4	3.44	1.16279	3.48	1.14943	1.080	1.010	1	3	7	64.2	1	1	1	1	1	3	3	2	1	1	1	1	2	2	1	2	0
kf170583	2017	20170727	2	73	1	2	3	2	5		3	3		2	2	24.3	18.8	23.1	18.2	4	4	153.1	4.94	0.809717	5	0.8	0.770	0.760	0	0	0	49.3	4	3	3	3	3	1	1	1	1	2	1	1	1	2	1	2	0
kf170584	2017	20170727	2	74	1	2	3	1	5	1	4	3		3	2	24.6	19.2	24.2	19	2	2	155.3	4.7	0.851064	4.78	0.83682	0.760	0.800	0	7	7	69.5	1	1	1	2	1	1	1	1	1	2	1	1	2	1	1	2	0
kf170623	2017	20170801	2	74	2	1	2	4	4		3	3		2	2	26.4	24.4	27	25	2	2	152.4	1.83	2.18579	1.9	2.10526	1.580	1.640	0	0	5	62.1	1	1	1	2	1	3	4	3	1	1	2	1	1	2	1	2	0
kf170624	2017	20170801	2	74	2	3	1	2	5	1	4	3		2	2	18.7	17.8	18.5	18.7	3	3	151.2	3.03	1.32013	3.9	1.02564	1.280	1.410	0	3	5	58.4	1	1	1	1	2	3	4	3	1	1	2	1	2	1	1	2	0
kf170625	2017	20170801	2	75	2	1	1	4	5		3	3		2	2	20.8	22	21.4	22.1	1	1	167.1	2.31	1.7316	2.31	1.7316	0.900	0.790	0	7	7	70.5	1	1	1	1	1	2	3	2	1	1	2	1	1	2	1	2	0
kf170635	2017	20170802	2	74	2	1	1	2	5		3	3		3	2	20.1	14.8	17.3	16	1	1	162.8	3.9	1.02564	2.97	1.3468	1.350	1.250	0	7	7	57.8	2	1	1	2	1	4	4	3	1	1	2	1	1	2	1	2	1
kf170640	2017	20170803	2	73	1	2	1	2	5	1	3	3		2	2	13	13.4	15.1	13.8	2	2	154.8	3.06	1.30719	3.64	1.0989	1.210	1.230	0	4	2	51.4	1	1	1	1	1	2	3	1	1	2	2	1	2	2	1	2	0
kf170653	2017	20170804	2	72	2	1	3	4	5		3	3		2	2	20	18.5	21.6	18.2	1	1	158.8	3.48	1.14943	3.39	1.17994	1.250	1.270	0	0	3	58.9	1	1	1	1	1	2	2	1	1	1	1	1	1	2	1	2	0
kf170656	2017	20170804	2	72	2	1	3	2	5	1	4	3		2	2	22.1	24.3	24.9	24.7	4	4	170.6	3	1.33333	2.91	1.37457	1.360	1.390	0	0	4	74.7	1	1	1	1	2	1	2	1	1	1	1	1	2	1	1	2	0
kf170667	2017	20170807	2	72	2	1	2	2	5	1	4	3		2	2	30	25.9	28.7	26.6	4	4	164.2	4.11	0.973236	3.3	1.21212	0.830	0.790	0	5	7	55.4	1	1	1	2	1	3	3	3	1	1	2	1	2	1	1	2	0
kf170668	2017	20170807	2	70	1	4	2	4	9	1	3	3		2	2	21	23.7	19.8	24	4	4	149.2	2.34	1.7094	2.31	1.7316	1.800	1.670	6	0	7	56.9	1	1	1	2	2	4	4	3	1	2	2	1	2	2	1	2	0
kf170690	2017	20170808	2	70	1	2	2	4	4		3	3		2	2	23.7	20.1	23.9	18.1	3	3	160.7	2.56	1.5625	2.84	1.40845	1.610	1.320	0	0	7	57.9	1	1	1	1	1	4	4	2	1	2	2	1	1	2	1	2	0
kf170789	2017	20170822	2	73	3	1	3	4	5		4	3		2	2	11.5	15.6	12.5	15.8	3	2	150.1	3.33	1.2012	3.54	1.12994	1.120	1.070	0	0	3	58.7	2	1	1	2	2	2	2	2	1	1	1	1	1	1	1	2	1
kf170993	2017	20170908	2	74	2	3	3	4	5		2	3		2	2	26.7	27.5	28	27.9	2	2	164.1	3.57	1.12045	3.66	1.0929	0.780	0.760	0	7	3	58.3	1	1	1	1	2	2	2	2	1	1	1	1	1	2	1	2	0
kf171026	2017	20170912	2	72	1	2	2	4	1		3	3		3	2	25.4	20.8	27.7	22.6	1	1	147	3.03	1.32013	3.33	1.2012	0.790	0.810	0	3	7	48.9	1	1	1	1	1	2	2	2	1	2	2	1	1	2	1	2	0
kf171042	2017	20170913	2	72	1	4	3	4	5	1	3	3		2	2	24.8	24.5	24.6	24.3	1	1	159.4	2.76	1.44928	2.25	1.77778	1.330	1.330	0	0	5	65.5	1	1	1	2	2	4	4	2	1	2	1	1	2	2	1	2	0
kf171071	2017	20170915	2	70	2	1	3	4	5		3	3		2	2	15.5	12.9	14.2	14.9	2	1	147.8	2.88	1.38889	2.64	1.51515	1.460	1.400	0	7	7	47.4	1	1	1	1	1	3	2	2	1	1	1	1	1	2	1	2	0
kf171081	2017	20170918	2	74	1	4	1	4	5	1	3	3		3	2	21.8	22.9	22.9	23.8	1	1	139.2	3.08	1.2987	3.02	1.3245	1.110	1.220	0	7	7	54	1	1	1	2	1	4	3	4	1	2	2	1	2	2	1	2	0
kf171094	2017	20170919	2	72	1	4	3	4	4	1	3	3		3	2	22.1	20.7	24.1	22.1	4	2	169	4	1	3.7	1.08108	0.910	0.940	2	0	7	78.4	2	1	1	2	1	4	4	2	1	2	1	1	2	2	1	2	1
kf171132	2017	20170921	2	75	1	2	1	2	4		3	3		2	2	21.3	18.9	22.6	20.3	4	2	157.4	3.14	1.27389	3	1.33333	1.280	1.280	0	0	7	62	1	1	1	2	1	3	4	2	1	2	2	1	1	2	1	2	0
kf171151	2017	20170925	2	73	1	2	2	4	3		3	3		2	2	16.5	18	16.8	18.6	1	1	152.6	3.26	1.22699	3.2	1.25			2	4	7	55.4	3	1	2	2	1	1	1	2	1	2	2	1	1	2	1	2	0
kf171210	2017	20170928	2	75	1	4	3	2	4		1	3		2	2	25.9	21	22.5	19.6	2	1	165	2.85	1.40351	2.85	1.40351	1.400	1.550	0	2	7	62.5	1	1	1	1	1	3	3	3	1	2	1	1	1	2	1	2	0
kf171269	2017	20171012	2	73	2	1	3	4	4	1	2	3		2	2	17.8	17.2	19.4	16.6	2	1	164	3.34	1.1976	3.54	1.12994	1.220	1.200	0	5	7	78.3	1	1	1	1	1	3	3	4	1	1	1	1	2	2	1	2	0
kf171311	2017	20171017	2	71	1	4	1	4	5	1	3	3		2	2	26	28.4	25.7	27.5	1	1	168.2	3.18	1.25786	3.12	1.28205	0.910	1.030	0	1	7	67.7	1	1	1	2	1	2	3	3	1	2	2	1	2	2	1	2	0
kf171343	2017	20171019	2	72	2	3	2	4	5		3	3		2	2	25.8	27.6	26.7	27.6	2	2	153.6	2.85	1.40351	3.15	1.26984	1.170	1.270	0	2	7	67.7	1	1	1	1	1	2	2	2	1	1	2	1	1	2	1	2	0
kf171415	2017	20171030	2	72	2	1	1	4	4		4	3		2	2	23.1	20.9	22.8	20.4	1	1	162.1	4.12	0.970874	4.46	0.896861	0.890	0.780	0	0	7	56.3	1	1	2	4	3	3	3	3	1	1	2	1	1	1	1	2	0
kf160048	2016	20160610	2	78	1	2	1	2	4		3	3		3	2	22.5	18.7	21.9	17.5	4	3	151.8	4.73	0.845666	4.28	0.934579			0	3	5	54.4	2	1	1	2	2	2	3	2	2	2	2	1	1	2	1	2	1
kf160149	2016	20160629	2	80	2	1	1	1	5		3	3		3	2	21.6	19.7	24.2	23	1	1	153	3.56	1.1236	3.19	1.25392			0	0	5	59.4	2	1	1	3	2	1	1	2	2	1	2	1	1	2	1	2	1
kf160263	2016	20160712	2	77	1	4	1	4	3		5	3		2	2	20.7	17.6	19.8	17.3	4	4	155.4	4.15	0.963855	3.82	1.04712			0	0	7	59.4	4	1	1	4	1	1	2	2	2	2	2	1	1	1	1	2	0
kf160290	2016	20160715	2	79	2	3	3	2	5		5	3		3	1	17.2	10.8	18.2	11.3	2	3	172.9	4.63	0.863931	4.33	0.923788			0	0	0	78.2	4	3	3	4	3	2	3	3	2	1	1	1	1	1	1	2	0
kf160358	2016	20160722	1	79	2	1	2	4	5		3	3		2	2	19	25.8	23.3	25.8	4	4	149.3	3.71	1.07817	3.95	1.01266			0	0	0	51.5	4	1	4	4	1	1	2	1	2	1	2	1	1	2	1	2	0
kf160377	2016	20160726	2	76	2	1	2	4	5	1	3	3		3	2	17	21.6	18.3	24.1	1	1	150.7	3.05	1.31148	3.07	1.30293			0	0	7	60.7	1	1	1	2	1	4	4	4	2	1	2	1	2	2	1	2	0
kf160433	2016	20160801	2	79	2	1	3	2	5		5	3		2	2	19.3	16.7	19.4	17.1	4	4	151	4.09	0.977995	4.05	0.987654			0	3	7	56.4	4	2	2	4	4	1	2	2	2	1	1	1	1	1	1	2	0
kf160451	2016	20160802	2	76	2	1	3	2	5	1	3	3		2	2	14.5	17.2	15.4	17.2	1	1	148.2	3.4	1.17647	3.7	1.08108			0	5	7	57	2	1	1	2	1	3	3	3	2	1	1	1	2	2	1	2	1
kf160475	2016	20160804	2	79	2	1	3	2	4		3	3		2	2	10.4	5.5	9.6	6.1	1	4	166.5	5.11	0.782779	4.97	0.804829			0	0	7	91.7	2	1	1	3	2	3	3	2	2	1	1	1	1	2	1	2	1
kf160484	2016	20160804	2	78	2	3	3	2	5		5	3		3	2	21.6	7.5	20.8	8.5	1	1	163.7	4.88	0.819672	4.73	0.845666			0	0	0	62.9	2	1	1	1	1	3	3	2	2	1	1	1	1	1	1	2	1
kf160496	2016	20160805	2	80	1	2	3	1	4	1	5	3		3	2	22.8	18.8	20.6	19.7	4	1	169.3	4.44	0.900901	4.52	0.884956			0	0	0	66	4	1	4	5	1	1	2	1	2	2	1	1	2	1	1	2	0
kf160594	2016	20160812	2	80	2	3	2	2	9		5	3		2	2	12.9	13	13.2	13.9	4	4	158	8.53	0.468933	8.51	0.470035			0	2	3	54	3	3	2	4	2	2	2	1	2	1	2	1	1	1	1	2	0
kf160597	2016	20160816	2	76	2	3	1	4	9		3	3		3	2	21.1	24.3	24.1	22.6	1	1	160.8	3.25	1.23077	3.19	1.25392			0	0	4	75	2	1	2	2	1	3	2	2	2	1	2	1	1	2	1	2	1
kf160609	2016	20160817	2	80	2	1	2	4	4		3	3		3	2	15.1	13.4	15.6	14	4	4	147.7	3.96	1.0101	3.62	1.10497			0	2	7	55.9	2	1	2	2	1	3	4	3	2	1	2	1	1	2	1	2	1
kf160649	2016	20160819	2	77	2	1	1	2	4		3	3		3	2	11.3	11.2	12.9	11.3	2	2	146.6	4.07	0.982801	3.85	1.03896			0	0	7	51	2	1	1	2	1	2	3	2	2	1	2	1	1	2	1	2	1
kf160752	2016	20160826	2	78	2	1	2	4	5		3	3		2	2	16.5	13.1	15.6	14.9	3	3	151.4	3.27	1.22324	2.91	1.37457			0	0	7	61.5	1	1	1	2	2	3	3	3	2	1	2	1	1	2	1	2	0
kf160761	2016	20160826	2	78	1	6	3	4	4		3	3		2	2	18.1	19.1	17.7	17.1	2	9	164.4	4.02	0.995025	3.81	1.04987			0	0	7	55.3	1	1	1	2	1	2	2	2	2	2	1	1	1	2	1	2	0
kf160767	2016	20160826	2	77	3	3	3	4	4		3	3		2	2	17.7	16.1	17.1	17	1	1	157.8	3.54	1.12994	3.61	1.10803			0	0	7	63	1	1	1	3	2	2	2	2	2	1	1	1	1	2	1	2	0
kf160768	2016	20160826	2	78	2	1	1	4	5		3	3		2	2	18.3	16.1	19	16.7	1	1	173.6	4.03	0.992556	4.11	0.973236			0	3	3	62.2	1	1	1	2	1	2	2	3	2	1	2	1	1	2	1	2	0
kf160776	2016	20160829	2	76	2	3	3	4	4		4	3		2	2	19.3	16.4	20.4	15.7	4	3	164.6	6.01	0.665557	5.53	0.723327			0	0	7	67.8	4	1	1	3	3	2	2	2	2	1	1	1	1	1	1	2	0
kf160788	2016	20160829	2	77	2	1	3	2	5		4	3		2	2	19.3	20.8	20.6	20.6	2	2	176.3	3.02	1.3245	2.73	1.4652			0	0	7	45.2	1	1	1	1	4	1	1	1	2	1	1	1	1	1	1	2	0
kf160920	2016	20160908	1	79	1	2	3	4	5	1	4	3		3	2	34.6	29.1	36	30.4	2	2	162.5	3.32	1.20482	2.92	1.36986			0	4	6	53.7	1	1	1	2	2	2	3	1	2	2	1	1	2	1	1	2	0
kf161051	2016	20160923	2	80	2	1	2	4	5		3	3		2	2	15.7	15.2	15.5	16.5	4	4	161.5	2.97	1.3468	3.52	1.13636			0	2	7	71.1	3	1	1	3	1	3	2	3	2	1	2	1	1	2	1	2	0
kf161151	2016	20161004	2	80	2	3	3	4	3		4	3		2	2	18.7	18.2	19.7	18.6	3	2	159.5	3.84	1.04167	3.66	1.0929			0	0	7	51.5	2	1	2	2	1	1	2	1	2	1	1	1	1	1	1	2	1
kf161238	2016	20161011	2	76	3	1	1	4	4		4	3		2	2	22.3	18.9	22.3	18.9	1	1	148.6	3.08	1.2987	3.03	1.32013			0	4	7	63.7	1	1	1	2	3	3	3	3	2	1	2	1	1	1	1	2	0
kf161246	2016	20161011	2	79	1	4	1	4	4		3	3		2	2	17.9	17.7	17.7	18.5	4	4	147.4	5.31	0.753296	5.36	0.746269			0	0	2	50.2	4	2	2	4	3	3	4	3	2	2	2	1	1	2	1	2	0
kf161346	2016	20161024	2	77	2	1	2	4	5		3	3		2	2	28.8	24.1	26.5	22.2	1	1	155.6	3.05	1.31148	3	1.33333			0	5	7	48.7	1	1	1	1	1	3	3	3	2	1	2	1	1	2	1	2	0
kf161359	2016	20161024	2	79	3	1	3	4	5		5	3		2	2	20	21.9	20.4	21.1	3	3	164.6	4.63	0.863931	4.88	0.819672			0	0	1	66	4	2	4	3	1	3	3	2	2	1	1	1	1	1	1	2	0
kf170029	2017	20170425	2	78	1	2	3	4	4		3	3		3	2	22.4	15.5	23.8	16.6	3	1	158	4.47	0.894855	4.8	0.833333	0.970	0.810	0	6	3	70.6	2	1	1	1	1	3	3	3	2	2	1	1	1	2	1	2	1
kf170031	2017	20170426	2	78	2	1	3	2	5		4	3		2	2	25.5	24.2	25.8	24.5	3	2	150.4	4.32	0.925926	4.35	0.91954	0.900	1.020	0	4	7	42.8	3	1	1	1	1	3	3	2	2	1	1	1	1	1	1	2	0
kf170064	2017	20170518	2	80	2	3	3	4	4		4	3		2	2	22.5	22.2	21.9	22.7	1	1	153	3.46	1.15607	3	1.33333	1.030	0.970	0	4	7	44.3	2	1	1	2	1	2	2	1	2	1	1	1	1	1	1	2	1
kf170069	2017	20170519	2	76	2	1	3	2	5		3	3		3	2	20.6	21.9	20.8	21.6	2	2	159.7	2.76	1.44928	2.85	1.40351	1.290	1.310	0	0	0	59.5	3	1	1	3	1	2	2	1	2	1	1	1	1	2	1	2	0
kf170124	2017	20170531	2	78	2	1	2	2	5		4	3		2	2	17.2	15.5	16.7	14.6	1	1	161.2	3.64	1.0989	3.78	1.0582	0.980	0.990	0	2	7	68.8	1	1	1	1	1	2	2	2	2	1	2	1	1	1	1	2	0
kf170177	2017	20170608	2	77	2	3	1	4	5		3	3		2	2	22.5	23.4	22.1	23.5	2	1	158.2	3.45	1.15942	3.5	1.14286	1.060	1.000	0	3	7	56.6	1	1	1	3	1	3	3	3	2	1	2	1	1	2	1	2	0
kf170202	2017	20170613	1	78	1	2	3	4	4	1	3	3		3	2	32.2	32.8	35.3	34.7	4	1	147.8	3.44	1.16279	3.18	1.25786	1.020	1.070	2	0	0	44.9	1	1	1	1	1	4	4	4	2	2	1	1	2	2	1	2	0
kf170352	2017	20170704	2	77	1	2	2	4	5		2	3		2	2	24.1	21.6	24.1	23.4	1	1	146.3	3.87	1.03359	4.02	0.995025	1.050	1.100	0	7	7	56.4	1	1	1	3	1	2	1	1	2	2	2	1	1	2	1	2	0
kf170397	2017	20170710	2	78	2	1	3	1	5	1	3	3		3	2	16.7	15.5	17.4	16.8	3	2	156	4.96	0.806452	4	1	0.750	0.760	0	3	6	54.2	3	1	3	2	2	1	2	2	2	1	1	1	2	2	1	2	0
kf170467	2017	20170718	2	80	1	2	3	4	3	1	3	3		2	2	17.3	11.5	18	11.2	3	3	159.8	4.44	0.900901	3.84	1.04167	0.950	0.810	0	4	5	59.4	1	1	1	2	1	1	1	2	2	2	1	1	2	2	1	2	0
kf170486	2017	20170719	2	78	2	1	3	2	5		3	3		2	2	17.6	13.9	17.9	13.2	4	4	165.6	4.8	0.833333	4.71	0.849257	0.840	0.810	0	0	2	71.1	3	1	3	3	1	1	2	1	2	1	1	1	1	2	1	2	0
kf170489	2017	20170719	2	77	2	1	3	1	5		5	3		3	2	15.8	16.1	16.7	16.3	2	2	147.6	4.74	0.843882	4.76	0.840336	0.880	0.870	0	1	7	54	4	1	4	4	1	1	2	1	2	1	1	1	1	1	1	2	0
kf170510	2017	20170720	2	76	2	3	3	1	5	1	3	3		3	2	14.9	13.1	15.2	12.3	2	1	165.8	3.64	1.0989	3.46	1.15607	1.060	1.070	0	7	7	74.4	1	1	1	1	1	1	1	1	2	1	1	1	2	2	1	2	0
kf170621	2017	20170801	2	78	1	2	3	2	9		5	3		2	1	13	6.3	13.6	7.1	4	4	169.8	5.52	0.724638	4.89	0.817996	0.620	0.490	0	0	2	58.1	3	2	3	3	2	1	2	1	2	2	1	1	1	1	1	2	0
kf170674	2017	20170807	2	76	1	2	2	4	3	1	3	3		3	2	23.4	21	22.7	19.5	1	1	154.1	2.61	1.53257	2.58	1.55039	1.750	1.930	0	1	7	55.6	1	1	1	1	1	3	3	3	2	2	2	1	2	2	1	2	0
kf170693	2017	20170809	1	76	1	2	1	4	5		3	3		2	1	22.3	23.6	22.3	23.4	2	2	171.7	3.86	1.03627	3.6	1.11111	0.980	0.990	0	5	7	58.7	1	1	1	1	1	3	4	2	2	2	2	1	1	2	1	2	0
kf170728	2017	20170811	2	80	1	2	1	4	9	1	4	3		2	2	23	22.7	24.3	23.7	4	4	167.1	3.16	1.26582	3.18	1.25786	1.120	1.160	0	7	3	60.8	1	1	1	1	1	2	3	3	2	2	2	1	2	1	1	2	0
kf170750	2017	20170817	2	80	1	2	2	2	5	1	4	3		2	2	14.5	14	15.7	15.1	4	4	157.4	4.2	0.952381	4.39	0.911162			0	3	7	47.3	2	1	1	2	1	3	3	3	2	2	2	1	2	1	1	2	1
kf170752	2017	20170817	2	80	1	2	2	4	9		4	3		2	2	17.6	19.4	18.5	19.4	1	1	156	3.86	1.03627	3.84	1.04167	1.090	1.110	0	0	7	50.4	2	1	1	2	1	2	2	2	2	2	2	1	1	1	1	2	1
kf170912	2017	20170901	2	76	2	1	1	4	3		2	3		2	2	23.8	19.2	22.1	18.4	2	1	170.9	2.79	1.43369	2.52	1.5873	1.010	1.050	0	5	7	71.2	1	1	1	1	1	2	3	3	2	1	2	1	1	2	1	2	0
kf170928	2017	20170904	2	79	1	2	3	2	5		3	3		3	2	19.7	20.4	19.6	21	2	2	170.6	3.69	1.08401	3.66	1.0929	0.790	0.750	0	4	7	73	2	1	1	1	1	1	2	2	2	2	1	1	1	2	1	2	1
kf171033	2017	20170913	1	78	1	2	3	1	5		1	3		2	2	24.6	22.2	24.3	22.1	1	1	157	2.76	1.44928	2.94	1.36054	1.040	1.120	0	2	7	60.5	1	1	1	1	1	2	3	1	2	2	1	1	1	2	1	2	0
kf171063	2017	20170915	2	76	3	6	1	2	1		3	3		3	2	6.6	11.2	6.6	12.8	1	1	162.6	4.38	0.913242	4.34	0.921659	0.980		0	0	7	72.7	1	1	1	1	1	4	4	4	2	1	2	1	1	2	1	2	0
kf171105	2017	20170920	2	77	1	4	3	4	5		3	3		3	2	18.8	13.8	17.4	13.3	2	1	163.3	5.1	0.784314	5	0.8	0.870	0.890	0	7	7	78.3	1	1	1	1	1	3	4	3	2	2	1	1	1	2	1	2	0
kf171171	2017	20170926	2	79	2	1	1	4	5		3	3		2	2	22.7	24.3	23.9	26.7	4	4	159.2	3.96	1.0101	3.87	1.03359	1.010	1.030	0	3	3	62.1	3	2	2	3	4	4	4	4	2	1	2	1	1	2	1	2	0
kf171218	2017	20170929	2	77	1	2	1	4	5		3	3		2	2	17.1	14.7	15.8	13	1	1	158.9	5.13	0.779727	4.77	0.838574	0.760	0.780	0	0	0	54.3	2	2	2	1	1	1	1	1	2	2	2	1	1	2	1	2	1
kf171228	2017	20170929	2	80	1	2	1	4	4	1	2	3		2	2	18.8	20.3	19.1	21.6	1	1	157	3.75	1.06667	3.12	1.28205	0.910	1.040	0	3	3	65.6	1	1	1	1	1	2	2	1	2	2	2	1	2	2	1	2	0
kf171306	2017	20171017	2	80	3	1	1	2	5		2	3		3	2	16.3	19.1	17.2	19	1	1	171.3	3.14	1.27389	3.3	1.21212	1.200	1.210	0	3	7	69	1	1	1	1	1	2	4	2	2	1	2	1	1	2	1	2	0
kf171310	2017	20171017	2	78	2	5	1	4	4		2	3		3	2	25.8	23.1	28.4	24.2	2	1	164.3	2.79	1.43369	2.25	1.77778	1.270	1.270	0	6	5	58.7	1	1	1	1	1	4	4	2	2	1	2	1	1	2	1	2	0
kf171337	2017	20171019	2	77	1	2	1	4	4		3	3		2	2	24.2	20.7	23.6	21.2	4	1	164.1	2.67	1.49813	2.91	1.37457	1.530	1.760	0	0	7	50.6	1	1	1	1	1	3	2	2	2	2	2	1	1	2	1	2	0
kf171446	2017	20171109	2	78	2	1	3	2	4		3	3		2	2	24.7	23.6	25.8	23.3	2	2	177.8	3.53	1.13314	3.41	1.17302			0	7	7	88.4	1	1	1	2	1	2	2	2	2	1	1	1	1	2	1	2	0
kf171447	2017	20171109	2	79	2	3	1	2	1		4	3		2	2	19.2	19.1	19.5	19.6	1	1	151.8	4.43	0.902935	4.22	0.947867			0	3	5	35	3	1	1	3	2	2	2	2	2	1	2	1	1	1	1	2	0
kf171448	2017	20171109	2	80	2	4	3	4	5		3	3		3	2	9.7	12.6	10.6	9.3	1	1	145.6	4.5	0.888889	4.15	0.963855			1	1	5	67.6	1	1	1	1	1	3	3	2	2	1	1	1	1	2	1	2	0
kf160001	2016	20160513	2	82	2	3	1	4	5		3	3		2	2	14.8	17.2	10	9.6	2	1	172.5	3.17	1.26183	3.84	1.04167			0	0	3	73.5	2	1	1	2	2	2	2	2	3	1	2	1	1	2	1	2	1
kf160106	2016	20160622	2	82	2	3	3	1	5		3	3		2	2	10.6	9.1	10.4	11.3	2	4	155.5	5.52	0.724638	5.27	0.759013			0	0	3	57.9	3	1	1	3	1	2	2	2	3	1	1	1	1	2	1	2	0
kf160467	2016	20160803	2	81	2	1	3	2	5		5	3		3	2	16.7	15.1	16.2	15.9	2	3	162.4	3.47	1.15274	3.41	1.17302			0	3	3	60.4	4	1	3	2	1	3	3	3	3	1	1	1	1	1	1	2	0
kf160563	2016	20160811	1	82	2	3	3	4	5		3	3		3	2	14.1	13.2	13.8	14.2	1	1	166.2	3.88	1.03093	4.67	0.856531			0	0	0	76.9	1	1	1	1	1	3	3	3	3	1	1	1	1	2	1	2	0
kf160601	2016	20160816	2	83	1	4	2	2	9		4	3		2	2	14.3	15	14	13.5	4	4	147.1	3.91	1.02302	4	1			0	0	7	52.3	3	1	3	3	3	3	4	2	3	2	2	1	1	1	1	2	0
kf160612	2016	20160817	2	83	1	2	2	2	9		5	3		2	1	15.2	17.8	15.9	18.1	2	2	155.3	4.32	0.925926	4.04	0.990099			0	0	5	54.9	3	1	2	3	1	1	2	2	3	2	2	1	1	1	1	2	0
kf160613	2016	20160817	2	84	2	1	2	2	6		5	3		2	2	12.6	14.7	11.9	13.2	3	3	166.9	5.51	0.725953	3.64	1.0989			0	0	6	69	4	3	4	3	3	1	2	1	3	1	2	1	1	1	1	2	0
kf160871	2016	20160905	2	82	2	1	3	2	5		3	3		2	2	19.1	19.1	17.9	18.7	2	1	172.4	5.38	0.743494	5.09	0.785855			0	0	0	47.7	4	3	3	3	2	3	2	1	3	1	1	1	1	2	1	2	0
kf160883	2016	20160906	2	81	2	1	1	1	5		4	3		3	2	18.7	17.4	18.1	17.9	4	4	156.7	4.38	0.913242	4.5	0.888889			0	0	1	65	2	1	2	3	1	1	1	1	3	1	2	1	1	1	1	2	1
kf160892	2016	20160906	2	81	1	4	3	4	5		4	3		2	2	14.6	10.3	12.9	11	3	3	168.5	4.1	0.97561	4.4	0.909091			0	3	0	73.2	1	1	1	2	1	1	1	1	3	2	1	1	1	1	1	2	0
kf160895	2016	20160906	2	81	2	1	1	4	4		4	3		3	2	17.1	15.2	18.3	18.7	3	2	165.8	5.18	0.772201	5.56	0.719424			0	0	7	66.4	2	1	2	3	4	3	3	2	3	1	2	1	1	1	1	2	1
kf160916	2016	20160907	2	81	2	1	1	4	5		5	3		2	2	15.7	10.4	16.4	11.4	4	4	147	3.3	1.21212	4.49	0.890869			0	0	3	61	2	3	3	4	3	3	3	1	3	1	2	1	1	1	1	2	1
kf161068	2016	20160926	2	81	2	3	1	2	9		2	3		2	1	17.1	15.7	17.2	14.9	1	1	155.3	3.77	1.06101	3.93	1.01781			0	7	7	61	1	1	1	1	1	1	2	1	3	1	2	1	1	2	1	2	0
kf161090	2016	20160927	2	81	2	1	3	4	5		3	3		2	2	23.5	21.3	26.8	25.4	2	1	164.2	3.78	1.0582	3.49	1.14613			0	0	7	57	1	1	1	2	1	1	4	1	3	1	1	1	1	2	1	2	0
kf161101	2016	20160928	2	82	2	1	1	3	5		3	3		2	2	13.2	20.3	15.8	21.5	2	2	162.7	2.52	1.5873	2.41	1.65975			0	0	7	64.4	2	1	2	2	2	2	2	2	3	1	2	1	1	2	1	2	1
kf161126	2016	20160929	2	82	2	3	1	4	9		4	3		3	2	21.8	20.6	22.1	21.7	3	2	166.2	3.29	1.21581	3.62	1.10497			0	3	7	62	2	1	2	2	1	1	2	1	3	1	2	1	1	1	1	2	1
kf161273	2016	20161013	1	82	2	3	3	4	5		3	3		2	2	25.1	22.3	26.6	23.6	4	3	157.5	4.05	0.987654	3.99	1.00251			0	0	7	61.5	1	1	1	1	1	3	3	3	3	1	1	1	1	2	1	2	0
kf161386	2016	20161027	2	82	2	1	1	2	5		3	3		2	2	16.8	16.2	15.1	15.4	4	4	154.9	6.61	0.605144	6.21	0.644122			0	2	7	57.3	1	1	1	3	1	2	2	2	3	1	2	1	1	2	1	2	0
kf161539	2016	20161125	2	83	2	3	2	4	9		3	3		3	2	20.5	15.4	19.9	16.2	4	4	154.5	4.38	0.913242	4.47	0.894855			0	3	5	53.4	2	1	2	3	1	4	4	3	3	1	2	1	1	2	1	2	1
kf170090	2017	20170524	2	82	2	1	3	4	5		4	3		3	2	19.4	15.5	18.7	16.4	3	2	160.6	4.29	0.932401	3.9	1.02564	1.090	1.070	0	0	7	59.9	3	2	2	3	2	3	3	3	3	1	1	1	1	1	1	2	0
kf170396	2017	20170710	2	81	2	1	3	1	5	1	4	3		2	2	17.5	15.1	18.9	20.1	1	1	148.6	5.68	0.704225	6.18	0.647249	0.700	0.690	0	0	5	56.1	3	1	3	3	2	1	1	1	3	1	1	1	2	1	1	2	0
kf170567	2017	20170726	2	81	1	4	3	1	5	1	5	3		2	1	13.7	14.2	14.9	13.6	4	4	167.1	4.56	0.877193	4.36	0.917431	0.760	0.780	0	4	7	68.5	2	1	2	2	4	1	1	1	3	2	1	1	2	1	1	2	1
kf170875	2017	20170829	2	81	2	3	1	4	4		3	3		3	2	12.4	10	14.5	10.7	4	2	169.1	3.64	1.0989	3.84	1.04167	0.880	0.970	0	1	7	68.6	1	1	1	1	2	2	2	2	3	1	2	1	1	2	1	2	0
kf170991	2017	20170908	2	82	1	2	3	1	5	1	3	3		2	2	16.7	17.4	17.1	17.6	4	4	165.9	6.33	0.631912	6.81	0.587372	0.500	0.490	0	3	4	60.4	2	1	1	4	2	1	1	1	3	2	1	1	2	2	1	2	1
kf171038	2017	20170913	1	81	1	4	2	4	5	1	2	3		2	2	30	29.3	29.6	29	3	2	150.7	3.3	1.21212	3.15	1.26984	1.080	1.040	0	0	4	52.1	2	1	1	2	1	4	4	4	3	2	2	1	2	2	1	2	1
kf171134	2017	20170922	2	82	1	2	1	4	3		2	3		3	2	19	20.4	18.8	20.4	2	1	154.7	3.24	1.23457	3.14	1.27389	1.100	1.130	0	0	7	57.8	1	1	1	1	1	4	3	3	3	2	2	1	1	2	1	2	0
kf171168	2017	20170926	2	81	2	1	1	4	5		2	3		2	2	22.2	22.3	22.5	24	2	1	160	3.36	1.19048	3.27	1.22324	1.160	1.040	0	3	5	64	1	1	1	1	1	2	4	2	3	1	2	1	1	2	1	2	0
kf160016	2016	20160530	2	75	1	2	1	5	5		3	3		2	2	24.9	24.4	24.7	26.4	2	2	147.8	3.17	1.26183	3.11	1.28617			0	3	7	59.7	2	1	1	3	3	4	2	2	1	2	2	2	1	2	1	2	1
kf160047	2016	20160610	2	70	1	6	1	5	4		4	3		2	2	25.4	22.3	25.6	23.6	2	1	167.9	4.27	0.936768	5.06	0.790514			0	7	7	79.2	3	1	2	3	2	3	3	3	1	2	2	2	1	1	1	2	0
kf160073	2016	20160617	2	74	2	1	1	5	5		3	3		3	2	18	16.5	18.8	21	2	2	156.4	3.84	1.04167	3.39	1.17994			0	1	3	60.9	1	1	1	1	2	4	4	4	1	1	2	2	1	2	1	2	0
kf160092	2016	20160621	1	70	1	3	1	5	9		3	3		2	2	38.2	40.5	39.6	38.2	1	1	145.3	2.85	1.40351	2.92	1.36986			7	7	7	53.1	1	1	1	1	1	4	4	4	1	2	2	2	1	2	1	2	0
kf160110	2016	20160623	2	72	1	4	3	5	3		3	3		2	2	19.7	23	23.4	24.4	2	2	151.5	3.9	1.02564	3.58	1.11732			0	3	2	55.7	2	1	1	3	2	2	3	2	1	2	1	2	1	2	1	2	1
kf160230	2016	20160707	2	72	2	1	3	5	5		3	3		2	2	23.2	19.4	22.5	19.3	1	1	152.5	3	1.33333	2.66	1.50376			0	3	5	58.6	1	1	1	1	2	2	3	1	1	1	1	2	1	2	1	2	0
kf160267	2016	20160713	2	70	1	3	1	5	4		4	3		2	2	18	20.9	17.8	20.4	2	1	149.2	3.29	1.21581	3.4	1.17647			0	2	7	56	1	1	1	2	2	2	2	3	1	2	2	2	1	1	1	2	0
kf160825	2016	20160831	2	70	1	2	1	5	3	1	3	3		2	2	18.3	17.7	22	18.7	4	4	149.6	3.11	1.28617	3.25	1.23077			2	6	0	59.7	1	1	1	3	1	2	2	2	1	2	2	2	2	2	1	2	0
kf160850	2016	20160902	2	71	1	4	2	5	5		3	3		3	2	17.8	17.9	25.1	16.7	1	1	155.4	3.39	1.17994	3.17	1.26183			0	4	7	53	1	1	1	2	1	3	3	3	1	2	2	2	1	2	1	2	0
kf160905	2016	20160907	1	72	1	2	3	5	5		1	3		2	2	40.1	40.1	40.1	40.4	1	1	169	1.31	3.05344	1.92	2.08333			0	2	5	67.7	1	1	1	1	1	4	4	4	1	2	1	2	1	2	1	2	0
kf161002	2016	20160919	2	72	2	1	1	5	5	1	2	3		2	2	19.7	19.3	18.4	19.7	1	1	163	4.17	0.959233	3.64	1.0989			0	4	3	57.4	1	1	1	1	1	4	4	4	1	1	2	2	2	2	1	2	0
kf161003	2016	20160920	2	70	1	4	3	5	1		3	3		2	2	23	21.2	24.6	21.5	4	4	164.8	3.59	1.11421	2.99	1.33779			0	0	0	68.7	2	1	2	4	1	3	3	3	1	2	1	2	1	2	1	2	1
kf161111	2016	20160928	2	74	1	2	2	5	5		2	3		3	2	22.4	19.2	21.2	19.4	2	1	147	2.14	1.86916	2.57	1.55642			0	0	7	65.7	1	1	1	1	1	4	4	4	1	2	2	2	1	2	1	2	0
kf161112	2016	20160928	2	75	2	1	3	5	5		4	3		2	2	21.3	22.4	21.4	21.4	4	4	165.5	2.94	1.36054	2.76	1.44928			0	0	7	73	2	1	2	3	3	1	1	1	1	1	1	2	1	1	1	2	1
kf161134	2016	20160929	2	74	1	2	1	5	4		3	3		3	2	20.9	19.8	22.5	20.5	2	1	156	3.88	1.03093	3.87	1.03359			0	0	7	61	1	1	1	2	2	3	4	3	1	2	2	2	1	2	1	2	0
kf161159	2016	20161004	2	74	1	4	1	5	9		3	3		3	2	20.3	18.3	20.7	19.9	4	4	149.5	3.5	1.14286	3.42	1.16959			0	0	7	54	1	1	2	2	2	1	2	1	1	2	2	2	1	2	1	2	0
kf161252	2016	20161012	2	71	2	3	1	5	1		3	3		2	2	19.2	17.7	19.2	17.7	1	1	148.9	2.82	1.41844	2.7	1.48148			4	0	5	47.6	1	1	1	1	1	3	2	2	1	1	2	2	1	2	1	2	0
kf161269	2016	20161013	2	74	1	2	1	5	2		1	3		2	2	19.4	19.4	20	19.3	1	1	171.7	3.62	1.10497	3.71	1.07817			1	0	7	69.5	1	1	1	1	1	4	4	4	1	2	2	2	1	2	1	2	0
kf161272	2016	20161013	2	73	2	3	1	5	5		3	3		3	2	22.5	15.7	20.1	16.1	1	1	164.5	3.52	1.13636	2.91	1.37457			0	2	3	58.5	1	1	1	1	1	4	4	4	1	1	2	2	1	2	1	2	0
kf161283	2016	20161014	2	73	1	4	1	5	2		3	3		3	2	21.9	21	23	21.6	3	1	142.6	3.33	1.2012	3.2	1.25			0	0	2	49.8	1	1	1	4	1	4	4	3	1	2	2	2	1	2	1	2	0
kf161284	2016	20161014	2	74	1	2	3	5	2		3	3		3	2	20.4	18.7	20.6	19.3	3	3	147.6	3.42	1.16959	2.75	1.45455			0	4	7	60.4	1	1	1	2	2	4	2	3	1	2	1	2	1	2	1	2	0
kf161416	2016	20161101	2	71	2	1	3	5	3		3	3		2	2	28.9	26.1	28.1	25.8	1	1	152.2	2.64	1.51515	2.3	1.73913			2	7	7	43.9	1	1	1	1	1	4	4	4	1	1	1	2	1	2	1	2	0
kf170288	2017	20170623	2	71	3	1	3	5	5	1	4	3		3	2	22.4	20.4	22	22.5	3	1	153.6	2.56	1.5625	2.5	1.6			0	7	7	57.1	1	1	1	2	1	4	4	4	1	1	1	2	2	1	1	2	0
kf170296	2017	20170626	2	74	1	2	2	5	4		4	3		2	2	27.3	25.6	28.7	24.4	1	1	161	4.18	0.956938	3.88	1.03093	0.980	0.990	0	3	4	62.2	1	1	1	2	1	3	3	3	1	2	2	2	1	1	1	2	0
kf170297	2017	20170626	2	74	1	2	2	5	3		3	3		2	2	23.2	23.1	23.5	22.1	2	1	155.7	3.12	1.28205	3.51	1.1396	1.080	1.220	0	4	4	45.5	1	1	1	1	1	3	3	3	1	2	2	2	1	2	1	2	0
kf170300	2017	20170626	2	75	2	1	3	5	4		4	3		2	2	25.9	14.1	28.4	16.1	1	1	167	4.87	0.821355	4.32	0.925926	0.850	0.840	0	3	5	69.6	2	1	1	1	1	4	4	4	1	1	1	2	1	1	1	2	1
kf170370	2017	20170705	2	71	1	2	1	5	3		2	3		3	2	23.5	31.2	23.2	31.4	4	3	153	2.25	1.77778	2.1	1.90476	1.710	1.730	0	0	7	49.5	1	1	1	1	1	4	4	4	1	2	2	2	1	2	1	2	0
kf170411	2017	20170711	2	70	1	2	1	5	5		2	3		2	2	19.2	15.6	20.3	16.7	2	2	169.5	3.1	1.29032	3.08	1.2987	1.350	1.160	0	0	7	65.1	1	1	1	2	2	4	4	4	1	2	2	2	1	2	1	2	0
kf170681	2017	20170808	2	71	1	2	1	5	3		4	3		2	2	19.1	17.5	21.6	18.1	1	1	151.4	3	1.33333	3.24	1.23457	1.100	1.230	0	0	3	46.7	1	1	1	1	1	3	4	4	1	2	2	2	1	1	1	2	0
kf170682	2017	20170808	2	71	2	6	3	5	5		3	3		2	2	18.5	14.3	16.8	13.3	2	2	164.4	3.68	1.08696	2.76	1.44928	1.200	1.290	0	0	7	69.6	1	1	1	2	1	3	3	3	1	1	1	2	1	2	1	2	0
kf170683	2017	20170808	1	73	2	1	2	5	5		3	3		3	2	29.1	32.6	30.6	33.3	1	1	153.5	2.94	1.36054	2.48	1.6129	1.540	1.480	0	0	7	62.4	1	1	1	1	1	4	4	4	1	1	2	2	1	2	1	2	0
kf170697	2017	20170809	2	75	1	2	2	5	5		4	3		3	2	16.7	13.3	15.5	14.1	2	2	149.4	3.86	1.03627	3.4	1.17647	1.020	1.060	0	4	7	56.7	1	1	1	1	2	3	3	2	1	2	2	2	1	1	1	2	0
kf170849	2017	20170828	2	73	1	2	1	5	3	1	4	3		2	2	21.9	17.3	22.6	18.9	4	2	165	4.28	0.934579	3.98	1.00503	0.810	0.880	0	5	2	59	1	1	1	1	2	3	3	3	1	2	2	2	2	1	1	2	0
kf170913	2017	20170901	2	71	2	3	3	5	5		3	3		2	2	22.4	21.2	23.1	20.5	1	1	153.2	3.45	1.15942	2.79	1.43369	0.650	0.760	0	2	3	54	1	1	1	1	1	2	4	4	1	1	1	2	1	2	1	2	0
kf171019	2017	20170912	2	75	1	2	3	5	9	1	3	3		2	2	15.4	19.2	16.6	18.8	1	1	159.8	3.27	1.22324	3.45	1.15942	0.880	0.860	0	0	7	60	1	1	1	1	1	2	2	3	1	2	1	2	2	2	1	2	0
kf171079	2017	20170918	2	73	3	1	1	5	5		3	3		2	2	15.4	14.5	15.7	14.3	1	1	163.8	3.74	1.06952	3.9	1.02564	1.020	1.020	0	3	7	62.1	1	1	1	1	1	2	3	3	1	1	2	2	1	2	1	2	0
kf171155	2017	20170925	2	75	1	2	1	5	4		5	3		2	2	17.8	19.6	19	20.3	4	3	168.3	3.54	1.12994	3.48	1.14943			0	0	1	63.5	1	1	1	1	1	3	3	3	1	2	2	2	1	1	1	2	0
kf171185	2017	20170927	2	72	1	4	2	5	4		3	3		3	2	20.4	21.9	23.4	21.3	4	3	164.8	4.26	0.938967	3.99	1.00251	0.930	1.070	0	3	0	68.6	2	1	1	2	1	2	2	4	1	2	2	2	1	2	1	2	1
kf160078	2016	20160617	2	79	2	3	1	5	5		3	3		2	1	13.3	14.5	16.1	14.5	3	3	142.5	6.26	0.638978	5.62	0.711744			0	3	4	53.5	2	1	1	3	2	2	2	3	2	1	2	2	1	2	1	2	1
kf160979	2016	20160913	2	78	2	1	1	5	5	1	4	3		2	2	18	18.8	18.8	18.3	2	2	164.9	4.39	0.911162	3.65	1.09589			0	0	6	65.5	2	1	1	1	1	3	3	3	2	1	2	2	2	1	1	2	1
kf161091	2016	20160927	2	76	2	3	1	5	9		4	3		2	2	17.7	15.3	18.3	13.2	1	1	152.2	3.28	1.21951	3.62	1.10497			0	7	7	58	1	1	1	2	1	1	3	3	2	1	2	2	1	1	1	2	0
kf161108	2016	20160928	2	78	2	3	1	5	9		3	3		2	2	22.6	24.2	23.3	23.8	1	1	167.9	2.89	1.38408	2.62	1.52672			0	0	7	72.5	1	1	1	1	1	3	4	3	2	1	2	2	1	2	1	2	0
kf161352	2016	20161024	2	77	1	2	1	5	2		3	3		3	2	16.5	16.1	18.1	16.4	1	1	161	3.56	1.1236	3.95	1.01266			0	5	7	57.4	2	1	1	2	1	4	4	4	2	2	2	2	1	2	1	2	1
kf161524	2016	20161122	1	76	1	4	3	5	4	1	4	3		3	2	25.2	27.4	25.6	26.8	2	2	152.9	3.03	1.32013	2.83	1.41343			0	2	7	57.1	1	2	1	3	2	2	2	1	2	2	1	2	2	1	1	2	0
kf170320	2017	20170628	2	76	1	2	1	5	4		5	3		2	2	26.1	22.5	25	22.5	4	2	151.2	3.67	1.08992	3.87	1.03359	0.850	0.920	0	2	0	56.7	2	1	2	4	3	2	2	2	2	2	2	2	1	1	1	2	1
kf170666	2017	20170807	2	77	1	4	1	5	5	1	4	3		2	2	22.3	19.3	19.3	17.9	1	1	169.9	3.3	1.21212	3.33	1.2012	1.280	1.170	0	3	7	77.5	1	1	1	1	1	4	2	4	2	2	2	2	2	1	1	2	0
kf170689	2017	20170808	1	77	1	2	3	5	5		3	3		3	2	20.4	20.9	21.9	22.1	1	1	167.5	4.76	0.840336	4.3	0.930233	0.870	1.120	0	0	5	57	1	1	1	1	1	3	3	2	2	2	1	2	1	2	1	2	0
kf170700	2017	20170809	2	76	1	2	2	5	3		3	3		3	2	22.9	21.1	23.9	21.1	4	4	159.1	3.72	1.07527	3.26	1.22699	1.130	1.110	0	2	7	60.7	1	1	1	2	2	3	3	3	2	2	2	2	1	2	1	2	0
kf171044	2017	20170914	2	80	1	2	1	5	4		3	3		2	2	25.5	26	25	27.2	1	1	163.1	4.56	0.877193	4.26	0.938967	0.690	0.780	0	0	7	65.8	1	1	1	1	1	2	2	2	2	2	2	2	1	2	1	2	0
kf171075	2017	20170915	2	80	2	1	1	5	3		3	3		3	2	17.9	17.4	17.2	16.8	1	1	175.4	3.8	1.05263	3.74	1.06952	1.040	1.200	0	3	3	85.7	1	1	2	1	1	3	3	3	2	1	2	2	1	2	1	2	0
kf171120	2017	20170921	2	76	2	1	1	5	4		3	3		3	2	27.5	20.4	26.2	22.1	1	1	151.8	3.38	1.18343	3.24	1.23457	1.200	1.050	0	3	7	55.6	1	1	1	1	1	3	3	3	2	1	2	2	1	2	1	2	0
kf171262	2017	20171012	2	80	2	1	1	5	5		3	3		2	2	26.6	23	26.9	22.5	1	1	170	3.8	1.05263	3.46	1.15607	1.160	1.000	0	0	0	60.6	1	1	1	1	1	2	2	2	2	1	2	2	1	2	1	2	0
kf160250	2016	20160711	2	81	2	3	3	5	3		3	3		3	2	25.1	24.9	24.7	24.9	1	1	168.2	3.17	1.26183	3.23	1.23839			2	5	7	62.1	1	1	1	1	1	3	3	3	3	1	1	2	1	2	1	2	0
kf160906	2016	20160907	2	83	2	1	1	5	5		3	3		2	2	15.1	18	17.2	19.6	4	2	153.1	3.94	1.01523	3.7	1.08108			0	7	4	53.2	2	1	1	1	1	2	3	3	3	1	2	2	1	2	1	2	1
kf170997	2017	20170908	2	81	2	1	3	5	4		3	3		2	2	14.5	13	13.8	13.6	3	3	147	2.7	1.48148	2.67	1.49813	1.070	1.040	0	3	4	66.4	1	1	1	1	1	2	2	2	3	1	1	2	1	2	1	2	0
kf171341	2017	20171019	2	82	2	1	1	5	1	1	3	3		3	2	20.6	21.2	21.2	21.9	4	1	162.4	3.15	1.26984	3.54	1.12994	1.120	1.150	0	5	7	62.4	1	1	2	2	1	2	2	1	3	1	2	2	2	2	1	2	0
kf160025	2016	20160602	2	70	2	1	3	6	4		3	3		2	2	24.9	23.6	26	24.5	1	1	175.5	4.6	0.869565	4.17	0.959233			0	5	4	74.9	2	1	1	3	2	2	4	2	1	1	1	3	1	2	1	2	1
kf160099	2016	20160622	2	72	2	1	1	6	4		3	3		2	2	26.3	20.3	26.3	21.7	3	2	147.7	3.08	1.2987	3.12	1.28205			0	0	7	65.7	2	1	1	3	2	4	3	3	1	1	2	3	1	2	1	2	1
kf160215	2016	20160706	2	70	1	2	1	6	2		3	3		3	2	24.4	20.5	21.5	20.3	2	1	156.4	3.28	1.21951	3.25	1.23077			0	0	7	55.4	1	1	1	1	1	3	4	4	1	2	2	3	1	2	1	2	0
kf160227	2016	20160707	2	74	1	4	2	6	2		3	3		2	2	27.6	25.1	26.2	24.3	2	3	146.1	3.6	1.11111	3.47	1.15274			0	3	6	69.7	1	1	1	1	1	2	3	3	1	2	2	3	1	2	1	2	0
kf160254	2016	20160712	2	73	2	3	1	6	4		4	3		3	2	22.2	21	21.8	18.9	4	2	159.5	3.03	1.32013	2.91	1.37457			1	0	7	65.2	1	1	1	1	2	3	2	3	1	1	2	3	1	1	1	2	0
kf160266	2016	20160713	2	72	1	4	1	6	3		4	3		2	2	16.6	18.4	14.1	17.7	2	4	147.9	3.31	1.20846	3.1	1.29032			0	6	7	47.9	1	1	1	3	1	2	3	2	1	2	2	3	1	1	1	2	0
kf160281	2016	20160714	2	70	2	3	1	6	5		3	3		2	2	14.4	13.5	16.7	13.8	4	4	157.9	3.08	1.2987	3.47	1.15274			0	0	7	56.3	2	1	1	2	1	4	3	4	1	1	2	3	1	2	1	2	1
kf160429	2016	20160801	2	74	1	2	3	6	5	1	3	3		2	2	13.3	12	12.6	12.2	3	1	144.1	3.73	1.07239	3.26	1.22699			0	7	7	43.6	2	1	1	1	1	3	3	3	1	2	1	3	2	2	1	2	1
kf160634	2016	20160818	2	75	1	2	3	6	4		3	3		2	2	15.1	15.7	15.6	16.3	2	2	140.8	3.86	1.03627	3.86	1.03627			0	0	2	47.4	2	1	1	2	1	3	3	2	1	2	1	3	1	2	1	2	1
kf160651	2016	20160819	1	70	1	6	1	6	4	1	3	3		2	2	27.9	25.4	25.9	25.1	1	1	147	2.52	1.5873	2.15	1.86047			0	1	7	52.3	1	1	1	1	1	4	4	4	1	2	2	3	2	2	1	2	0
kf160828	2016	20160901	2	72	1	2	1	6	3		4	3		3	2	19.6	16.5	21.7	18.6	1	1	144.8	3.39	1.17994	4	1			0	1	7	61.4	1	1	1	2	1	3	3	3	1	2	2	3	1	1	1	2	0
kf160834	2016	20160901	2	72	2	1	1	6	5	1	3	3		2	2	21.7	19.4	21.3	21.8	4	1	165.6	4.23	0.945626	3.98	1.00503			0	3	3	72.6	1	1	1	2	2	2	2	2	1	1	2	3	2	2	1	2	0
kf160932	2016	20160909	2	70	2	3	1	6	4		3	3		2	2	20.1	11.5	22.7	15.7	1	1	151.3	2.76	1.44928	2.81	1.42349			0	3	3	55.7	1	1	1	1	1	3	4	4	1	1	2	3	1	2	1	2	0
kf160974	2016	20160913	2	75	1	4	1	6	1		3	3		3	2	20.4	20.7	20.1	20.4	4	4	150.2	3.23	1.23839	3.21	1.24611			0	0	7	63.5	1	1	1	1	1	4	3	3	1	2	2	3	1	2	1	2	0
kf161157	2016	20161004	2	74	1	4	3	6	9		3	3		2	2	23.4	22.1	24.8	22.7	1	1	156.6	3.58	1.11732	3.42	1.16959			0	0	7	62	1	1	1	2	1	3	4	3	1	2	1	3	1	2	1	2	0
kf161326	2016	20161019	2	75	2	1	3	6	5		3	3		2	2	16.5	13	15.5	14.5	2	2	163	5.24	0.763359	4.17	0.959233			0	0	5	73.5	3	2	3	2	1	1	3	2	1	1	1	3	1	2	1	2	0
kf161439	2016	20161104	2	72	1	2	1	6	3		3	3		3	2	19.6	15.6	20.4	16.9	4	1	164.5	5.16	0.775194	4.16	0.961538			0	0	7	53.5	1	1	1	1	1	4	4	4	1	2	2	3	1	2	1	2	0
kf161502	2016	20161116	2	71	2	1	1	6	5		3	3		2	2	23.9	22.4	24.5	23.5	3	1	147.3	2.82	1.41844	3.03	1.32013			0	0	7	49.3	1	1	1	2	1	2	4	2	1	1	2	3	1	2	1	2	0
kf170153	2017	20170602	2	74	1	2	1	6	3		4	3		2	2	21.5	19.1	22.5	18.6	2	1	163.8	2.82	1.41844	3.33	1.2012	0.840	0.910	0	0	6	65.7	1	1	1	2	2	2	2	2	1	2	2	3	1	1	1	2	0
kf170155	2017	20170605	2	74	1	2	3	6	2		5	3		3	2	21.1	18.6	20	18.4	4	2	148.9	2.79	1.43369	2.97	1.3468	1.390	1.400	0	0	2	55.2	1	1	1	2	1	2	2	2	1	2	1	3	1	1	1	2	0
kf170268	2017	20170621	2	72	1	4	1	6	4		3	3		2	2	16.7	17.4	14.9	19.1	2	2	144.8	2.98	1.34228	3	1.33333	1.210	1.010	0	4	4	56.2	2	1	1	2	1	4	3	2	1	2	2	3	1	2	1	2	1
kf170292	2017	20170623	2	74	1	2	3	6	3		3	3		3	2	20.1	20.8	20.1	22.4	1	1	152	4.01	0.997506	3.8	1.05263	0.900	0.920	0	3	7	63	1	1	1	1	2	4	4	4	1	2	1	3	1	2	1	2	0
kf170322	2017	20170628	2	74	1	2	1	6	2		3	3		2	2	20.7	19.9	19.3	21.8	1	1	179	4.02	0.995025	3.92	1.02041	0.790	0.790	0	3	7	80	1	1	1	1	1	4	4	4	1	2	2	3	1	2	1	2	0
kf170617	2017	20170801	2	72	1	4	1	6	3		3	3		2	2	22.4	24.7	23.6	24.3	4	4	150.5	2.25	1.77778	2.25	1.77778	1.470	1.430	0	1	7	58.4	1	1	1	2	2	4	4	4	1	2	2	3	1	2	1	2	0
kf170639	2017	20170803	2	71	1	4	3	6	3	1	4	3		2	2	21.1	18.7	20	20	3	3	158.3	3.24	1.23457	3.06	1.30719	1.360	1.380	0	0	4	70	1	1	1	1	1	2	4	4	1	2	1	3	2	1	1	2	0
kf170651	2017	20170803	2	71	1	2	3	6	2		4	3		3	2	24.9	20.3	21.9	18.2	1	1	156	3.21	1.24611	3.09	1.2945	1.130	1.220	0	0	7	68	1	1	1	1	1	3	3	3	1	2	1	3	1	1	1	2	0
kf170806	2017	20170823	2	73	1	2	2	6	2		4	3		2	2	23.8	21.9	25.3	22.9	4	4	162.6	2.67	1.49813	3.03	1.32013	1.420	1.500	0	5	7	70.8	1	1	1	1	1	2	2	3	1	2	2	3	1	1	1	2	0
kf170830	2017	20170824	2	72	1	4	2	6	5		5	3		3	2	23.5	25.1	25.7	25.3	2	1	140.4	3.18	1.25786	2.94	1.36054	1.320	1.470	0	0	7	52.2	2	1	3	3	3	4	4	4	1	2	2	3	1	1	1	2	1
kf170865	2017	20170829	2	70	1	2	1	6	2		3	3		3	2	16.9	17.5	17.5	15.8	2	2	147	3.98	1.00503	3.7	1.08108	1.050	1.030	0	7	7	54.7	1	1	1	1	1	1	2	2	1	2	2	3	1	2	1	2	0
kf170917	2017	20170901	2	75	2	3	3	6	5	1	3	3		2	2	23.4	21.1	24	21.5	4	2	146.9	3.18	1.25786	2.85	1.40351	0.790	0.950	0	5	7	44.8	1	1	1	1	1	3	2	2	1	1	1	3	2	2	1	2	0
kf170945	2017	20170905	2	75	2	3	2	6	3	1	2	3		2	2	12.8	12.9	13.1	13.6	1	1	164.2	4.08	0.980392	4.11	0.973236	0.600	0.740	0	0	5	77.3	2	1	1	1	1	3	4	4	1	1	2	3	2	2	1	2	1
kf170965	2017	20170906	2	75	2	1	2	6	4		2	3		3	2	19.4	19.1	20.1	19.6	1	1	167.1	3.21	1.24611	3.27	1.22324	1.030	0.930	0	3	5	67	1	1	1	1	1	3	3	3	1	1	2	3	1	2	1	2	0
kf170978	2017	20170907	1	72	1	2	1	6	3		3	3		3	2	42.9	34.3	43.5	35.7	1	1	141.5	3.39	1.17994	3.21	1.24611	0.840	0.840	2	3	7	70.6	1	1	1	1	1	3	4	4	1	2	2	3	1	2	1	2	0
kf171012	2017	20170911	2	73	1	2	2	6	2		3	3		2	2	12.4	10.7	14	10.3	2	2	161	3.12	1.28205	3.15	1.26984	0.850	0.890	0	2	4	77.2	1	1	1	1	1	4	3	3	1	2	2	3	1	2	1	2	0
kf171074	2017	20170915	2	70	1	2	1	6	4	1	3	3		2	2	19.1	20.2	20.7	21	1	1	161.5	2.58	1.55039	2.68	1.49254	1.520	1.820	0	2	4	59.5	1	1	1	1	1	3	4	4	1	2	2	3	2	2	1	2	0
kf171162	2017	20170926	1	73	1	2	3	6	3	1	3	3		2	2	32.2	32.1	32.6	32.2	1	1	169.5	2.88	1.38889	2.58	1.55039	1.850	1.800	0	0	7	68.7	1	1	1	1	1	4	4	3	1	2	1	3	2	2	1	2	0
kf171411	2017	20171027	2	72	1	4	3	6	5		4	3		3	2	25.8	28.4	23.6	25.7	3	3	167.7	3.5	1.14286	3.32	1.20482	1.200	1.130	0	4	3	62.8	1	1	1	2	2	2	2	4	1	2	1	3	1	1	1	2	0
kf160008	2016	20160523	1	77	1	2	2	6	1		3	3		3	2	27.6	29.4	26.7	27.6	2	1	154.1	3.87	1.03359	3.43	1.16618			0	0	7	65	1	1	1	1	1	4	2	4	2	2	2	3	1	2	1	2	0
kf160151	2016	20160629	2	77	1	4	3	6	3		3	3		2	2	17.3	17.5	16.9	18	2	1	141.7	3.5	1.14286	4.01	0.997506			0	7	6	43.3	1	1	1	2	2	4	4	2	2	2	1	3	1	2	1	2	0
kf160202	2016	20160705	2	80	1	2	1	6	2		3	3		2	2	21.9	20.4	20	19.4	2	2	154	3.02	1.3245	3.22	1.24224			0	4	4	58.6	1	1	1	1	1	4	4	4	2	2	2	3	1	2	1	2	0
kf160223	2016	20160707	2	76	1	2	1	6	5		3	3		3	2	24.7	22.4	23.9	22.1	2	1	165.2	4.32	0.925926	3.63	1.10193			0	0	7	59.9	1	1	1	1	1	2	2	3	2	2	2	3	1	2	1	2	0
kf160245	2016	20160711	2	76	1	3	3	6	2		4	3		2	2	13.5	13.7	13.2	13.6	3	2	154.5	4.28	0.934579	3.57	1.12045			0	4	3	57.3	4	1	2	1	2	3	3	3	2	2	1	3	1	1	1	2	0
kf160246	2016	20160711	2	80	1	2	1	6	2		3	3		2	2	20.9	24.3	20.4	23.5	4	4	147.4	3.6	1.11111	3.42	1.16959			0	0	7	59.5	1	1	1	1	1	3	3	3	2	2	2	3	1	2	1	2	0
kf160989	2016	20160919	1	78	1	2	3	6	5		2	3		2	2	31.3	33.8	32.6	32.9	1	1	161.7	3.24	1.23457	2.58	1.55039			0	0	7	56.6	1	1	1	1	2	1	1	1	2	2	1	3	1	2	1	2	0
kf161056	2016	20160923	2	77	1	2	1	6	5	1	2	3		2	2	20.1	18.7	20.9	19.1	2	2	165.7	3.34	1.1976	3.31	1.20846			0	4	7	67.2	1	1	1	1	1	3	3	3	2	2	2	3	2	2	1	2	0
kf161106	2016	20160928	2	79	2	3	3	6	2		3	3		2	2	19.6	16.3	19.2	14.7	1	1	170.5	3.92	1.02041	3.27	1.22324			0	0	7	96.3	1	1	2	2	2	1	4	3	2	1	1	3	1	2	1	2	0
kf161191	2016	20161006	1	78	1	2	1	6	4	1	3	3		3	2	22.2	23.9	20.8	25.2	1	1	152.5	5.67	0.705467	5.91	0.676819			0	0	7	62	2	1	2	2	1	3	3	3	2	2	2	3	2	2	1	2	1
kf161553	2016	20161129	2	80	2	1	1	6	4		3	3		2	2	24.2	22.8	22.1	22.6	4	3	151.4	3.58	1.11732	3.65	1.09589			0	4	5	50.6	2	1	1	1	1	4	4	2	2	1	2	3	1	2	1	2	1
kf170154	2017	20170605	2	76	2	1	1	6	4	1	3	3		2	2	26.2	21.3	26.6	22.7	2	1	167.8	3.06	1.30719	3.21	1.24611	1.030	0.910	0	7	7	76.5	1	1	1	2	1	4	4	3	2	1	2	3	2	2	1	2	0
kf170156	2017	20170605	2	78	2	1	1	6	4		3	3		2	2	25.6	22.4	25.6	23.2	2	1	152	2.67	1.49813	3	1.33333	1.320	1.150	0	3	3	55.9	1	1	1	2	1	2	4	4	2	1	2	3	1	2	1	2	0
kf170721	2017	20170810	2	76	2	3	1	6	5		3	3		3	2	12.2	18.2	12.8	17.6	3	3	162.8	3.5	1.14286	3.32	1.20482	1.140	1.200	0	0	0	65	1	1	1	1	1	4	4	3	2	1	2	3	1	2	1	2	0
kf170722	2017	20170810	2	77	1	2	1	6	9		4	3		2	2	23.9	20.7	25	22.4	3	3	144.5	3.24	1.23457	3.38	1.18343	1.200	1.360	0	2	3	65.7	2	1	2	2	1	2	3	2	2	2	2	3	1	1	1	2	1
kf170737	2017	20170814	2	76	1	2	3	6	3	1	3	3		3	2	15.2	15.2	15.4	13.9	1	1	153.2	3.08	1.2987	3.23	1.23839			0	0	5	56.1	1	1	1	2	1	4	4	3	2	2	1	3	2	2	1	2	0
kf171401	2017	20171026	2	77	2	1	3	6	4		4	3		2	2	19.2	16.1	17.3	14.9	1	1	144.2	3.92	1.02041	3.66	1.0929	0.920	0.930	0	0	7	64.9	1	1	1	2	1	3	3	2	2	1	1	3	1	1	1	2	0
kf161118	2016	20160929	1	83	1	2	1	6	4		4	3		2	2	36.5	35.8	35.6	35.6	1	1	152.9	3.74	1.06952	3.49	1.14613			0	0	7	64.6	2	1	2	3	2	2	4	3	3	2	2	3	1	1	1	2	1
kf161158	2016	20161004	1	81	1	2	2	6	5	1	4	3		3	2	22.7	22.2	22.3	24	1	1	153.7	3.84	1.04167	4.05	0.987654			0	0	7	62.2	3	1	2	2	1	2	4	4	3	2	2	3	2	1	1	2	0
kf161544	2016	20161128	2	82	2	1	1	6	1		3	3		2	2	21.4	19.6	20.9	20.4	1	1	164.9	4.28	0.934579	3.77	1.06101			0	7	7	58.4	2	1	1	1	1	4	4	3	3	1	2	3	1	2	1	2	1
kf160616	2016	20160817	1	75	1	2	1	8	2	1	3	3		3	2	36	36.5	38	36.9	1	1	153.2	2.47	1.61943	2.2	1.81818			0	1	7	68.8	1	1	1	1	1	4	4	4	1	2	2	4	2	2	1	2	0
kf160738	2016	20160825	1	73	1	4	3	8	2		3	3		3	2	35.2	44.7	33.7	46.3	1	1	172.4	2.25	1.77778	2.28	1.75439			0	0	7	58.1	1	1	1	1	1	4	4	4	1	2	1	4	1	2	1	2	0
kf160760	2016	20160826	2	70	1	2	3	8	4	1	2	3		2	2	13.6	15.3	20.4	17.6	1	1	161	3.72	1.07527	3.61	1.10803			0	0	3	50.6	1	1	1	2	2	3	4	4	1	2	1	4	2	2	1	2	0
kf160918	2016	20160908	2	75	1	2	1	7	4		3	3		2	2	15.9	17	20	18	2	2	147.9	5.33	0.750469	4.04	0.990099			0	2	7	49.7	1	1	1	2	2	3	3	3	1	2	2	4	1	2	1	2	0
kf160956	2016	20160912	2	70	1	2	1	7	2	1	4	3		2	2	16.7	17	16.3	18.1	2	2	156.7	4.8	0.833333	3.77	1.06101			0	1	0	58	3	1	2	3	1	2	3	4	1	2	2	4	2	1	1	2	0
kf161070	2016	20160926	2	74	2	1	3	7	2		2	3		2	2	19.8	20	20.6	18.8	1	1	154	3.42	1.16959	3.53	1.13314			0	0	6	56.9	1	1	1	1	1	4	3	3	1	1	1	4	1	2	1	2	0
kf161142	2016	20160930	1	75	1	2	1	7	3		3	3		2	2	34.8	31.2	34.4	32.7	1	1	153.2	3.45	1.15942	3.6	1.11111			3	0	7	73.8	1	1	1	1	1	2	4	2	1	2	2	4	1	2	1	2	0
kf161258	2016	20161012	2	72	2	1	1	8	2	1	3	3		3	2	20.3	17.6	18.3	18.8	1	1	150.8	2.8	1.42857	2.57	1.55642			0	0	7	50.3	1	1	1	2	2	2	4	3	1	1	2	4	2	2	1	2	0
kf161321	2016	20161019	2	71	1	2	1	7	5		3	3		3	2	22.6	25.7	20.3	25.9	3	1	142.8	3.25	1.23077	3.12	1.28205			0	0	3	45.5	1	1	1	2	1	4	4	4	1	2	2	4	1	2	1	2	0
kf161387	2016	20161027	1	72	1	2	3	7	4		2	3		2	2	30.2	30.4	29	28.8	3	1	148.7	4.19	0.954654	4.34	0.921659			0	0	7	69.9	1	1	1	3	1	2	3	4	1	2	1	4	1	2	1	2	0
kf170181	2017	20170609	2	74	2	1	1	8	1		2	3		2	2	19	20.1	21.4	22.7	3	1	162.7	2.85	1.40351	2.79	1.43369	1.310	1.320	0	1	5	60.5	2	1	1	2	1	4	4	4	1	1	2	4	1	2	1	2	1
kf170189	2017	20170609	2	75	2	3	1	7	3		3	3		2	2	16.6	15.7	15.9	17.6	1	2	158	2.76	1.44928	2.63	1.52091	1.270	1.280	0	0	7	68	1	1	1	1	1	4	4	4	1	1	2	4	1	2	1	2	0
kf170213	2017	20170614	2	73	1	2	3	8	4		3	3		3	2	26.5	26.6	28.9	26.7	1	1	150	2.72	1.47059	2.96	1.35135	1.270	1.370	0	4	7	59.3	1	1	1	2	1	4	4	4	1	2	1	4	1	2	1	2	0
kf170246	2017	20170619	2	72	1	4	2	8	4	1	3	3		2	2	22.5	19.3	21	18.7	1	1	168.2	4.07	0.982801	3.7	1.08108	0.900	0.930	0	0	7	65.4	1	1	1	1	1	4	4	4	1	2	2	4	2	2	1	2	0
kf170247	2017	20170619	2	73	2	1	1	8	4	1	3	3		3	2	25.9	25.4	25.9	23.9	2	1	150.4	3.36	1.19048	3.3	1.21212	1.080	1.090	0	0	7	52.1	2	1	1	2	1	3	3	3	1	1	2	4	2	2	1	2	1
kf170257	2017	20170620	2	72	1	4	1	8	1		2	3		3	2	19.3	20.4	21.1	21.7	3	1	155.7	3.6	1.11111	3.46	1.15607	0.930	1.020	0	2	2	52.1	1	1	1	2	1	4	4	4	1	2	2	4	1	2	1	2	0
kf170282	2017	20170622	2	72	1	2	3	8	3		4	3		3	2	24.9	19.7	21.6	19.9	2	1	159.3	2.9	1.37931	2.88	1.38889			0	5	5	73.1	1	1	1	1	1	4	3	3	1	2	1	4	1	1	1	2	0
kf170295	2017	20170626	2	74	1	2	1	8	3		3	3		3	2	22.5	22.5	22	22.3	1	1	166.5	3.69	1.08401	2.85	1.40351	1.260	1.120	0	3	5	86.9	1	1	1	2	1	4	4	4	1	2	2	4	1	2	1	2	0
kf170325	2017	20170629	2	75	1	2	1	8	3		2	3		2	2	25.9	25.8	27.3	24.9	1	1	164.4	3.36	1.19048	3.52	1.13636	0.900	1.100	0	2	2	51.2	1	1	1	1	1	4	4	4	1	2	2	4	1	2	1	2	0
kf170930	2017	20170904	1	72	1	4	3	8	1		3	3		2	2	32.1	31.4	32.6	31.7	2	2	153.5	2.73	1.4652	2.38	1.68067	1.270	1.320	0	2	7	67.6	1	1	1	1	1	4	4	4	1	2	1	4	1	2	1	2	0
kf171282	2017	20171013	1	75	1	2	1	8	1		2	3		2	2	27.6	31.9	27.8	32.5	2	1	161.7	3.3	1.21212	2.89	1.38408	1.370	1.350	1	5	7	50	1	1	1	1	1	4	4	4	1	2	2	4	1	2	1	2	0
kf160160	2016	20160630	1	78	1	2	3	7	1		3	3		3	2	32.6	34.4	33.9	34.4	2	1	150.8	2.9	1.37931	2.86	1.3986			0	0	7	61.8	1	1	1	2	1	4	3	4	2	2	1	4	1	2	1	2	0
kf160173	2016	20160701	1	77	1	2	1	8	2		3	3		2	2	38.1	32.6	36.4	32.5	1	1	156.6	6.45	0.620155	5.84	0.684932			0	0	7	58.6	3	1	1	3	1	4	4	4	2	2	2	4	1	2	1	2	0
kf160176	2016	20160701	2	78	1	2	1	7	2		4	3		2	2	17.7	13.8	15.2	13.4	2	2	140.2	8.62	0.464037	7.75	0.516129			0	0	5	46.5	2	1	1	1	2	2	3	2	2	2	2	4	1	1	1	2	1
kf160244	2016	20160711	2	76	1	2	1	7	2		3	3		2	2	20.7	18.9	19.9	15.2	2	3	150.1	3.59	1.11421	3.35	1.19403			0	1	7	60.2	1	1	1	1	1	2	3	3	2	2	2	4	1	2	1	2	0
kf160247	2016	20160711	2	77	1	2	2	7	2		2	3		2	2	21.8	21.8	21.4	21.5	1	1	151.9	2.96	1.35135	2.99	1.33779			0	1	5	56	1	1	1	2	1	3	4	4	2	2	2	4	1	2	1	2	0
kf160272	2016	20160713	2	80	1	2	1	8	1		5	3		3	2	16.2	12.8	12.3	11.7	1	1	155.8	3.42	1.16959	3.58	1.11732			0	3	7	63.2	2	1	1	4	1	3	3	4	2	2	2	4	1	1	1	2	1
kf160276	2016	20160713	2	77	2	3	3	8	1		3	3		2	2	23.3	21.5	19.9	21.3	2	1	170.6	3.43	1.16618	3.48	1.14943			0	0	7	75.3	1	1	1	1	1	3	3	3	2	1	1	4	1	2	1	2	0
kf160277	2016	20160714	2	78	2	1	3	8	2		3	3		2	2	16.4	13.2	16.2	12.5	3	2	172.8	3.2	1.25	3.24	1.23457			0	0	7	80.8	1	1	1	1	1	2	2	3	2	1	1	4	1	2	1	2	0
kf170019	2017	20170420	1	76	1	2	1	8	3	1	3	3		3	2	38	41.8	38.8	42.9	2	1	150.5	2.6	1.53846	2.58	1.55039	1.500	1.550	0	0	5	62	2	1	1	3	1	4	3	3	2	2	2	4	2	2	1	2	1
kf170190	2017	20170612	2	76	2	1	1	7	3		3	3		3	2	21.4	21.8	21.1	21	4	1	151.8	3.72	1.07527	3.98	1.00503			0	0	7	60.3	2	1	1	2	1	4	4	3	2	1	2	4	1	2	1	2	1
kf170223	2017	20170614	2	76	1	2	1	8	1		3	3		3	2	25.9	24.5	26.8	25.2	1	1	151.5	2.72	1.47059	2.96	1.35135	1.300	1.270	0	4	7	46	1	1	1	3	1	4	4	4	2	2	2	4	1	2	1	2	0
kf170279	2017	20170622	2	77	1	2	1	8	2		3	3		2	2	18.9	16	15.4	18	4	3	145	4	1	4.04	0.990099			0	4	4	61.8	1	1	1	2	1	3	3	3	2	2	2	4	1	2	1	2	0
kf170652	2017	20170803	1	76	1	2	3	8	2		3	3		3	2	25	22.6	24.7	23.7	1	1	151.6	3.09	1.2945	2.97	1.3468	0.830	0.980	1	0	5	57.7	1	1	1	2	1	4	4	4	2	2	1	4	1	2	1	2	0
kf171286	2017	20171013	1	80	1	2	1	8	5		2	3		2	2	29	26.7	30	27.2	2	2	172.7	4.78	0.83682	4.32	0.925926			0	0	7	69.2	1	1	1	2	1	4	4	4	2	2	2	4	1	2	1	2	0
kf160732	2016	20160824	1	81	1	2	2	8	5		3	3		2	2	34.9	30.8	35.6	31.6	1	1	161.5	2.26	1.76991	2.83	1.41343			0	0	4	76.5	1	1	1	1	1	4	4	3	3	2	2	4	1	2	1	2	0
kf160784	2016	20160829	1	83	1	2	2	7	3		3	3		3	2	27.5	27.6	29	27.9	2	1	144	3.08	1.2987	2.92	1.36986			0	2	7	36.3	1	1	1	2	1	2	3	3	3	2	2	4	1	2	1	2	0
kf160964	2016	20160912	1	83	1	2	1	8	4		1	3		3	2	31	31.8	31.6	32.6	1	1	150.7	3.13	1.27796	3.49	1.14613			0	3	3	56.1	1	1	1	1	1	4	4	4	3	2	2	4	1	2	1	2	0
kf161195	2016	20161006	1	81	1	2	1	8	3		3	3		2	2	26.4	25.8	26.1	23.3	1	1	172.4	2.71	1.47601	2.9	1.37931			0	4	7	73.9	1	1	1	1	1	2	4	2	3	2	2	4	1	2	1	2	0
kf161538	2016	20161125	1	81	1	2	2	8	2		3	3		2	2	26.4	31.3	25.5	32.4	1	1	145.8	2.62	1.52672	3.93	1.01781			0	7	7	54.7	1	1	1	2	1	3	3	3	3	2	2	4	1	2	1	2	0
kf170826	2017	20170824	1	82	1	2	1	7	2		3	3		3	2	30.5	30	34.7	32.3	4	4	150.9	4.17	0.959233	5.43	0.736648	0.740	0.760	0	5	7	57.6	1	1	1	2	1	2	2	2	3	2	2	4	1	2	1	2	0
kf171054	2017	20170914	1	82	2	3	3	8	5		3	3		2	2	21.8	28	21.8	28.4	1	1	167.4	2.88	1.38889	3.09	1.2945	1.170	1.120	0	5	7	60.4	1	1	1	1	1	3	3	3	3	1	1	4	1	2	1	2	0
kf160414	2016	20160728	1	74	1	2	2	2	5		3	2	3	3	2	22.9	25.5	24.8	28.6	2	2	152.6	2.94	1.36054	3.25	1.23077			0	5	7	55.5	1	1	1	1	1	2	2	2	1	2	2	1	1	2	2	2	0
kf160440	2016	20160801	2	71	2	3	3	4	5		3	2	3	3	2	19.1	19.4	22.1	22.6	1	1	168	2.93	1.36519	2.51	1.59363			0	5	5	65.4	2	1	1	1	1	3	3	3	1	1	1	1	1	2	2	2	1
kf160469	2016	20160803	2	75	2	1	1	2	5		2	2	3	3	2	21.5	19.9	20.1	18.8	4	3	155.9	2.91	1.37457	3.43	1.16618			0	2	7	64	1	1	1	1	1	1	2	2	1	1	2	1	1	2	2	2	0
kf160663	2016	20160819	1	73	1	2	3	2	4		3	2	3	2	1	26.1	27.7	26.3	28.3	1	1	153	2.95	1.35593	2.67	1.49813			0	0	7	56.1	1	1	1	2	1	4	4	2	1	2	1	1	1	2	2	2	0
kf160865	2016	20160905	2	70	1	2	1	4	4		3	2	3	2	2	21.5	17.5	22	20	2	1	157.6	3.39	1.17994	3.27	1.22324			0	0	7	52.2	1	1	1	2	1	2	2	2	1	2	2	1	1	2	2	2	0
kf161365	2016	20161025	1	74	1	4	1	4	4	1	3	2	3	2	2	27	21.1	26.8	29.4	1	1	161.3	3.75	1.06667	4	1			0	3	7	57.6	1	1	1	2	1	4	4	4	1	2	2	1	2	2	2	2	0
kf161511	2016	20161118	1	73	1	4	2	2	3	1	3	2	3	3	2	28.2	28.9	28.5	29.5	2	1	151.9	3.7	1.08108	3.65	1.09589			0	7	7	57	1	1	1	1	1	4	4	2	1	2	2	1	2	2	2	2	0
kf170440	2017	20170713	1	72	1	2	3	4	4		1	2	3	2	2	34.2	37.2	26.4	38.5	1	1	154.5	2.4	1.66667	2.46	1.62602	1.390	1.300	0	0	7	54.4	1	1	1	1	1	3	4	3	1	2	1	1	1	2	2	2	0
kf170442	2017	20170713	1	72	1	2	1	4	5		1	2	3	2	2	25	27.4	24.9	27.5	2	2	153	2.78	1.43885	2.38	1.68067	1.420	1.560	0	0	7	56	1	1	1	1	1	4	4	4	1	2	2	1	1	2	2	2	0
kf170481	2017	20170718	1	71	1	2	2	4	4	1	3	2	3	2	2	35.1	33.8	33.8	34.1	1	1	152	2.7	1.48148	2.55	1.56863	1.670	1.650	2	0	1	59.5	1	1	1	2	1	3	3	3	1	2	2	1	2	2	2	2	0
kf170671	2017	20170807	1	73	1	2	3	4	5	1	3	2	3	3	2	28.8	28.7	28.7	27.7	1	1	167	3.33	1.2012	3.54	1.12994	1.260	1.190	0	0	7	75.7	1	1	1	1	1	3	3	3	1	2	1	1	2	2	2	2	0
kf170963	2017	20170906	1	74	1	2	1	4	4		3	2	3	2	2	26.9	25.4	28.1	27.3	2	1	145	3.6	1.11111	2.79	1.43369	0.960	0.940	0	1	7	48.3	2	1	1	2	2	4	4	2	1	2	2	1	1	2	2	2	1
kf170980	2017	20170907	1	73	1	2	2	4	5		5	2	3	2	2	34.5	33.6	35.3	34.9	2	2	161	3.18	1.25786	3.96	1.0101	0.940	0.940	0	7	7	64.8	1	1	1	2	2	2	3	2	1	2	2	1	1	1	2	2	0
kf171242	2017	20171011	1	74	1	4	1	4	4	1	4	2	3	3	2	34.4	31.5	33.2	31.5	1	1	158.5	3.86	1.03627	3.9	1.02564	0.900	1.000	0	3	5	66.7	1	1	1	1	1	2	2	2	1	2	2	1	2	1	2	2	0
kf160063	2016	20160615	1	78	1	2	1	4	4	1	2	2	3	2	2	31.2	29.4	32.5	30.1	1	1	151.6	3.42	1.16959	3.89	1.02828			0	0	7	56.7	1	1	1	2	1	2	2	2	2	2	2	1	2	2	2	2	0
kf160436	2016	20160801	1	78	1	2	3	4	3	1	5	2	3	3	2	23.1	26.5	26.5	28.6	1	3	158.8	3.53	1.13314	4.11	0.973236			0	7	0	70.8	4	1	3	3	1	2	2	2	2	2	1	1	2	1	2	2	0
kf160729	2016	20160824	1	77	1	6	3	2	5		5	2	3	3	2	30.1	27.2	29.8	25.8	1	1	155.6	3.07	1.30293	3.66	1.0929			0	0	7	59	2	2	2	2	1	2	2	2	2	2	1	1	1	1	2	2	1
kf160798	2016	20160830	1	79	1	2	3	4	4	1	3	2	3	3	2	32.8	30.6	34.4	28.2	1	2	168.7	4.67	0.856531	4.92	0.813008			0	4	0	68	1	1	1	1	1	3	3	4	2	2	1	1	2	2	2	2	0
kf160848	2016	20160902	1	76	1	2	1	4	5		3	2	3	2	2	39	35.9	38	37.3	4	3	165.1	3.62	1.10497	3.45	1.15942			0	3	0	53.9	3	1	2	2	1	3	3	2	2	2	2	1	1	2	2	2	0
kf161468	2016	20161110	1	76	1	2	3	4	3		3	2	3	3	2	37.8	33.9	37.6	34.5	1	1	165.7	2.39	1.67364	2.27	1.76211			0	3	7	43.7	2	1	1	2	1	3	3	3	2	2	1	1	1	2	2	2	1
kf170491	2017	20170719	2	76	1	2	3	1	5		3	2	3	3	2	21.7	22.8	23.6	21.8	1	1	166	3.3	1.21212	3.24	1.23457	1.150	1.140	0	0	1	67.5	1	1	1	1	1	1	4	4	2	2	1	1	1	2	2	2	0
kf170895	2017	20170831	1	79	1	2	1	2	4	1	3	2	3	3	2	29.9	28.8	29.3	28.2	1	1	165.8	3.88	1.03093	3.62	1.10497	1.010	0.920	0	0	7	59.2	1	1	1	1	1	2	2	2	2	2	2	1	2	2	2	2	0
kf171035	2017	20170913	1	80	1	2	3	4	5	1	5	2	3	2	2	28.8	27.6	28.4	28	1	1	162.5	3.84	1.04167	3.51	1.1396	0.830	0.830	0	2	3	62.5	1	1	1	2	1	2	2	2	2	2	1	1	2	1	2	2	0
kf171078	2017	20170918	2	80	1	2	3	4	5		3	2	3	2	2	20	19.7	20.7	20.9	1	1	156.5	4.16	0.961538	4.64	0.862069	0.900	0.870	0	3	3	64.8	1	1	1	1	1	1	3	1	2	2	1	1	1	2	2	2	0
kf171271	2017	20171012	1	79	1	2	3	4	5		3	2	3	3	2	28.8	27.5	27.6	25.1	3	1	152.8	4.66	0.858369	4.08	0.980392	0.990	0.930	0	0	7	48	1	1	1	1	1	1	3	4	2	2	1	1	1	2	2	2	0
kf160269	2016	20160713	1	82	1	2	1	4	4		3	2	3	3	2	26.5	25.8	24.4	25.2	1	1	167.5	3.19	1.25392	3.23	1.23839			1	4	7	71.4	1	1	1	1	1	4	1	3	3	2	2	1	1	2	2	2	0
kf170016	2017	20170420	1	84	1	2	1	4	5		3	2	3	2	2	26.9	33.8	26.2	32.1	3	3	154	3.6	1.11111	3.63	1.10193	1.000	1.100	0	4	5	54.3	1	1	1	2	1	3	3	4	3	2	2	1	1	2	2	2	0
kf170142	2017	20170601	1	82	1	4	3	4	4		4	2	3	3	2	25.5	23.4	26.4	23.8	1	1	149.9	3.28	1.21951	3.38	1.18343	1.120	1.120	0	5	6	49.5	1	1	1	2	1	2	3	3	3	2	1	1	1	1	2	2	0
kf170534	2017	20170724	1	83	1	2	3	4	4	1	5	2	3	2	2	28.8	27	30.1	28.1	4	4	150.6	4.79	0.835073	4.47	0.894855	0.790	0.760	0	7	7	57.3	3	1	3	3	1	1	1	1	3	2	1	1	2	1	2	2	0
kf170570	2017	20170726	1	81	1	2	3	4	5	1	4	2	3	3	2	28.4	33	27	33.3	4	4	150.6	3.4	1.17647	3.28	1.21951	0.980	1.020	0	0	7	54.1	1	1	1	1	2	4	4	2	3	2	1	1	2	1	2	2	0
kf170740	2017	20170814	1	82	1	2	3	2	6	1	3	2	3	2	2	35.6	34.8	35.5	35.2	4	4	161	3.53	1.13314	3.43	1.16618			0	0	7	61.2	1	1	1	1	1	3	3	3	3	2	1	1	2	2	2	2	0
kf171308	2017	20171017	1	81	2	3	1	2	5		4	2	3	2	2	34.4	23.3	33.7	26.4	3	3	177.6	2.72	1.47059	3.62	1.10497	1.350	1.280	0	4	0	86.6	1	1	1	1	1	1	1	1	3	1	2	1	1	1	2	2	0
kf160035	2016	20160608	1	72	1	2	3	5	3		4	2	3	2	2	29.5	31.5	28.1	29.7	3	1	151	3.51	1.1396	4.12	0.970874			0	2	5	52.2	2	1	2	2	2	2	3	3	1	2	1	2	1	1	2	2	1
kf160810	2016	20160831	2	74	2	1	1	5	5		3	2	3	2	2	23.5	20.4	24.5	23.4	2	2	150.8	3.34	1.1976	3.99	1.00251			0	0	3	44.3	1	1	1	2	2	4	4	3	1	1	2	2	1	2	2	2	0
kf160863	2016	20160905	1	71	1	2	3	5	3		3	2	3	3	2	29	33.1	27.9	29.2	1	1	158.6	2.9	1.37931	2.96	1.35135			1	5	7	61.8	1	1	1	1	1	3	4	2	1	2	1	2	1	2	2	2	0
kf160922	2016	20160908	1	75	1	2	3	5	4		5	2	3	2	2	29.9	31	31	31.2	3	3	161.2	2.48	1.6129	2.69	1.48699			0	0	5	53.4	1	1	1	1	1	3	3	2	1	2	1	2	1	1	2	2	0
kf161019	2016	20160921	1	71	3	1	1	5	5		4	2	3	2	2	29.1	21.3	28.7	20.6	2	2	152.1	3.28	1.21951	3.55	1.12676			0	0	5	67.7	1	1	2	2	2	2	2	2	1	1	2	2	1	1	2	2	0
kf161296	2016	20161017	1	73	1	2	3	5	3	1	2	2	3	2	2	39	35.6	40.6	38	1	1	139.9	4.02	0.995025	3.73	1.07239			5	5	7	50	1	1	1	1	1	3	4	3	1	2	1	2	2	2	2	2	0
kf170349	2017	20170704	1	74	1	2	3	5	9		3	9	3	2	2	26.2	20.9	21.5	20.8	4	1	149.5	5.22	0.766284	4.74	0.843882	0.850	0.790	0	0	7	43.6	2	1	1	3	2	3	3	3	1	2	1	2	1	2	2	2	1
kf170663	2017	20170804	1	70	1	4	3	5	4		3	2	3	2	2	36	28.6	34.3	28.6	1	1	167	2.43	1.64609	2.49	1.60643	1.080	1.350	0	5	7	70.5	1	1	1	1	2	4	4	4	1	2	1	2	1	2	2	2	0
kf171388	2017	20171025	1	71	1	2	3	5	4	1	3	2	3	3	2	31.8	30.6	34.2	32.4	1	1	168.1	2.58	1.55039	2.25	1.77778	1.360	1.400	0	4	7	72.8	1	1	1	1	1	3	3	3	1	2	1	2	2	2	2	2	0
kf160018	2016	20160531	1	79	1	2	3	5	5		3	2	3	3	2	37.9	38.1	36	38.7	1	1	149.1	19.36	0.206612	21.49	0.186133			0	4	7	68.6	1	1	1	3	1	3	3	4	2	2	1	2	1	2	2	2	0
kf161029	2016	20160921	1	77	1	2	1	5	4		3	2	3	3	2	29.8	29.4	30	29.6	1	1	145	3.26	1.22699	3.07	1.30293			0	3	7	42.5	1	1	1	1	2	3	3	2	2	2	2	2	1	2	2	2	0
kf171143	2017	20170922	1	79	1	2	1	5	5		4	2	3	2	2	22.1	21.6	21.9	20.7	1	3	145.8	3.69	1.08401	3.93	1.01781			0	2	7	47.6	2	1	1	3	2	1	3	3	2	2	2	2	1	1	2	2	1
kf160394	2016	20160727	1	81	1	2	3	5	5	1	5	2	3	3	2	32.3	30.3	30	32.4	4	1	152.9	2.94	1.36054	3.49	1.14613			7	0	7	51.3	1	1	1	2	1	4	4	4	3	2	1	2	2	1	2	2	0
kf160582	2016	20160812	1	74	1	2	3	6	3		3	2	3	3	2	23.5	27.9	24.8	27.6	1	1	147.2	6.41	0.624025	6.59	0.60698			0	0	7	45.8	1	1	1	2	1	3	3	3	1	2	1	3	1	2	2	2	0
kf160710	2016	20160824	1	71	1	2	1	6	5		5	2	3	3	2	19.6	20.3	20.4	19.6	1	1	169.6	3.75	1.06667	3.56	1.1236			0	0	3	76.4	1	1	1	2	1	2	2	1	1	2	2	3	1	1	2	2	0
kf160813	2016	20160831	1	72	1	2	2	6	5		3	2	3	2	2	35.6	10.6	32.8	15.1	2	1	144.4	3.44	1.16279	3.71	1.07817			0	3	7	51.9	1	1	1	2	2	4	4	4	1	2	2	3	1	2	2	2	0
kf160853	2016	20160902	1	74	1	2	3	6	3		2	2	3	2	1	36.2	36.3	39	36.3	1	1	166.1	3.43	1.16618	3.17	1.26183			0	7	7	68	1	1	1	1	1	3	3	2	1	2	1	3	1	2	2	2	0
kf160981	2016	20160919	1	70	1	2	2	6	3		3	2	3	3	2	26.3	25.7	26.6	25.2	1	1	158.8	3.34	1.1976	3.56	1.1236			0	7	3	59.5	1	1	1	1	1	3	4	3	1	2	2	3	1	2	2	2	0
kf161197	2016	20161007	1	74	1	4	1	6	4		3	2	3	3	2	28.7	29.5	30.8	30.2	1	1	154.9	3.91	1.02302	3.93	1.01781			0	2	7	70.2	1	1	1	1	1	3	3	3	1	2	2	3	1	2	2	2	0
kf161260	2016	20161012	1	72	1	2	1	6	2		2	2	3	2	1	30.6	33.5	37	33.5	1	1	146.8	5.72	0.699301	4.89	0.817996			0	0	7	46	1	1	1	1	1	4	4	4	1	2	2	3	1	2	2	2	0
kf161486	2016	20161115	1	74	1	2	1	6	5		4	2	3	3	2	26.4	26.1	26.5	25.6	1	1	156.3	3.74	1.06952	4.06	0.985222			0	0	3	54.5	2	2	2	2	2	3	2	3	1	2	2	3	1	1	2	2	1
kf161542	2016	20161125	1	73	1	4	3	6	1	1	2	2	3	2	2	39.7	39.6	39.3	40.1	1	1	150	2.58	1.55039	2.72	1.47059			7	7	5	56	1	1	1	1	1	4	4	4	1	2	1	3	2	2	2	2	0
kf170559	2017	20170725	1	70	1	2	3	6	4	1	3	2	3	2	2	45.6	41.2	43.4	40.1	3	1	148.4	2.86	1.3986	3.03	1.32013	1.180	1.200	4	1	7	62.8	1	1	1	1	1	4	4	2	1	2	1	3	2	2	2	2	0
kf170698	2017	20170809	1	72	1	4	3	6	5		4	2	3	3	2	33.4	36.1	35.1	35.9	1	1	147.9	3.28	1.21951	2.32	1.72414	1.230	1.210	0	2	3	63	1	1	1	1	1	3	3	3	1	2	1	3	1	1	2	2	0
kf171291	2017	20171013	1	71	1	2	1	6	5		1	2	3	2	2	33.7	33.2	34	32.1	1	1	155.7	3.38	1.18343	3.31	1.20846			0	0	7	64.5	1	1	1	1	1	4	4	4	1	2	2	3	1	2	2	2	0
kf160021	2016	20160601	1	77	3	1	3	6	5		4	2	3	2	2	32.7	32.8	34.9	34.6	2	2	159	4.67	0.856531	4.5	0.888889			0	3	3	73	3	1	1	3	1	2	4	2	2	1	1	3	1	1	2	2	0
kf160094	2016	20160621	1	77	3	1	3	6	9	1	3	2	3	3	2	29.1	29.1	31.3	30.4	4	3	147.3	3.57	1.12045	3.89	1.02828			7	7	7	66.7	1	1	1	3	2	3	4	4	2	1	1	3	2	2	2	2	0
kf160669	2016	20160819	1	77	1	2	3	6	9		4	2	3	3	2	32.3	29.6	33	31.1	1	1	154	2.74	1.45985	2.83	1.41343			0	2	7	60	1	1	1	2	1	3	2	3	2	2	1	3	1	1	2	2	0
kf160793	2016	20160829	1	78	1	2	3	6	4		4	2	3	2	2	24.6	24.5	25.9	23.7	2	1	146	3.35	1.19403	3.46	1.15607			0	4	5	43	1	1	1	1	1	3	3	3	2	2	1	3	1	1	2	2	0
kf161149	2016	20160930	1	78	2	1	3	6	5		2	2	3	2	2	31.8	32.2	32.6	33	1	1	150.6	2.74	1.45985	2.37	1.68776			0	5	7	67.4	1	1	1	1	1	3	4	3	2	1	1	3	1	2	2	2	0
kf161166	2016	20161004	1	80	1	2	3	6	5		3	2	3	2	2	31.1	27.4	31.8	26.8	4	1	148.5	3.13	1.27796	3.15	1.26984			0	1	7	56.5	1	1	1	1	1	2	3	2	2	2	1	3	1	2	2	2	0
kf161331	2016	20161020	1	78	1	4	2	6	3		2	2	3	3	2	29.9	19.9	33.2	18.7	3	1	168.4	2.7	1.48148	2.72	1.47059			0	0	7	71.5	1	1	1	2	1	4	4	4	2	2	2	3	1	2	2	2	0
kf161489	2016	20161116	1	76	1	2	3	6	1	1	4	2	3	3	2	32.5	36.5	29.4	39	1	1	178.2	3.51	1.1396	3.37	1.18694			0	6	5	82	2	2	1	2	1	4	4	4	2	2	1	3	2	1	2	2	1
kf161495	2016	20161116	1	77	1	2	3	6	1	1	3	2	3	2	2	28	26.2	29.7	25.7	1	1	155	3.52	1.13636	3.88	1.03093			0	6	5	62.3	1	1	1	1	1	4	4	4	2	2	1	3	2	2	2	2	0
kf170045	2017	20170510	1	76	1	2	1	6	4	1	3	2	3	3	2	35.9	35.5	36.4	34.9	1	1	144.5	3.42	1.16959	2.97	1.3468	1.230	1.370	0	3	7	49	1	1	1	2	1	3	3	3	2	2	2	3	2	2	2	2	0
kf171025	2017	20170912	1	76	1	2	3	6	1	1	3	2	3	2	2	25.9	22.9	27.1	22.6	1	1	163.5	3.36	1.19048	2.79	1.43369	0.920	1.010	0	1	0	61.9	1	1	1	1	1	4	4	4	2	2	1	3	2	2	2	2	0
kf160547	2016	20160810	1	81	1	2	3	6	5		4	2	3	3	2	20.5	18.6	21.4	20	4	4	169	4.52	0.884956	4.64	0.862069			0	3	3	67.7	2	1	1	2	1	1	1	2	3	2	1	3	1	1	2	2	1
kf161170	2016	20161005	1	82	1	2	1	6	4		4	2	3	2	1	23.3	22.1	25.2	24.2	1	1	172.2	3.95	1.01266	3.47	1.15274			0	1	7	68	2	1	1	2	1	3	2	2	3	2	2	3	1	1	2	2	1
kf161402	2016	20161028	1	84	1	4	1	6	4		3	2	3	2	2	26.4	30.7	28.4	25.8	1	2	168.2	5.88	0.680272	5.73	0.69808			0	0	0	67	1	1	1	2	1	4	4	4	3	2	2	3	1	2	2	2	0
kf170464	2017	20170718	1	81	1	2	3	6	3	1	3	2	3	2	2	25.9	28.7	33.3	34.2	1	1	169.6	3.28	1.21951	3.12	1.28205	1.000	1.080	0	7	7	86	1	1	1	1	1	4	4	4	3	2	1	3	2	2	2	2	0
kf171034	2017	20170913	1	83	1	2	3	6	3		3	2	3	3	2	21.6	23.8	22.2	24.8	1	1	159	3	1.33333	3	1.33333	0.970	0.910	0	3	6	60.7	1	1	1	1	1	3	3	3	3	2	1	3	1	2	2	2	0
kf171045	2017	20170914	1	84	1	2	1	6	4		5	2	3	2	2	28.3	23.5	30.3	25.1	1	1	158	2.94	1.36054	3.27	1.22324	0.960	0.950	0	0	7	83	1	1	1	1	1	2	2	2	3	2	2	3	1	1	2	2	0
kf171136	2017	20170922	1	83	1	3	2	6	5		3	2	3	2	2	31.8	31.8	33.9	31.8	4	4	157	3.5	1.14286	3.41	1.17302			1	0	7	55.5	1	1	1	1	1	1	2	2	3	2	2	3	1	2	2	2	0
kf160148	2016	20160629	1	70	1	2	1	8	4	1	3	2	3	2	2	41	40	40.2	40.9	3	1	156.4	3.82	1.04712	3.81	1.04987			0	5	7	72.2	1	1	1	2	1	4	4	4	1	2	2	4	2	2	2	2	0
kf160205	2016	20160705	1	71	1	2	1	8	1		4	2	3	3	2	31.3	30.8	27.4	30.6	3	2	157.3	3.72	1.07527	3.22	1.24224			0	3	7	63.7	2	1	1	1	1	2	3	3	1	2	2	4	1	1	2	2	1
kf160231	2016	20160707	1	72	1	2	3	8	3		2	2	3	2	2	41	40.3	39.4	38.6	1	2	176	3.87	1.03359	3.93	1.01781			0	6	6	76.7	1	1	1	1	1	2	2	2	1	2	1	4	1	2	2	2	0
kf160384	2016	20160726	1	73	1	2	3	8	9	1	3	2	3	3	2	34.9	34.2	35.9	37	3	1	152.7	3.08	1.2987	3.24	1.23457			7	7	0	54.3	4	1	1	3	1	4	4	4	1	2	1	4	2	2	2	2	0
kf160814	2016	20160831	1	74	1	2	1	8	4		3	2	3	3	2	28.4	25.1	27.7	25.8	1	1	142.2	3.66	1.0929	3.34	1.1976			0	7	7	44.9	1	1	1	1	2	3	3	4	1	2	2	4	1	2	2	2	0
kf161176	2016	20161005	1	73	1	1	1	8	2		3	2	3	2	2	37.4	31.2	39.7	34.2	1	1	170	2.87	1.39373	2.63	1.52091			1	0	7	67.5	2	1	1	2	2	4	4	4	1	2	2	4	1	2	2	2	1
kf161180	2016	20161005	1	73	1	2	3	8	4		4	2	3	2	2	24.5	27	26.8	27.9	1	1	173.6	2.8	1.42857	2.58	1.55039			0	0	4	70.8	1	1	1	1	1	1	2	3	1	2	1	4	1	1	2	2	0
kf161263	2016	20161013	1	73	1	4	1	8	2		4	2	3	3	2	27.1	30.4	27.8	29.9	3	1	140.9	3.29	1.21581	3.19	1.25392			0	3	3	50.6	1	1	1	1	1	3	3	3	1	2	2	4	1	1	2	2	0
kf161285	2016	20161014	1	70	1	4	2	8	3		2	2	3	3	2	36.9	38.7	36.9	39	1	1	152.4	2.93	1.36519	2.41	1.65975			0	7	7	53.2	1	1	1	1	1	4	4	4	1	2	2	4	1	2	2	2	0
kf161484	2016	20161115	1	75	1	4	1	8	2		3	2	3	3	1	34.8	32.7	34.9	31.5	1	1	152	2.02	1.9802	2.14	1.86916			2	0	7	57	1	1	1	2	1	2	3	3	1	2	2	4	1	2	2	2	0
kf161518	2016	20161118	1	74	1	2	3	8	3		3	2	3	3	2	29.1	27.9	28.8	28.8	1	1	155.6	3.7	1.08108	3.85	1.03896			1	4	7	73.8	1	1	1	2	1	4	4	4	1	2	1	4	1	2	2	2	0
kf170200	2017	20170613	1	72	1	2	1	8	4		3	2	3	2	1	38	38.6	39.9	38.1	2	2	152.9	3.85	1.03896	3.57	1.12045			0	0	3	56.6	2	1	2	2	1	4	4	4	1	2	2	4	1	2	2	2	1
kf170284	2017	20170622	1	75	1	2	3	8	4		3	2	3	2	2	26.8	29.4	27.2	28.9	1	1	162	3.4	1.17647	3	1.33333			0	6	7	67.5	1	1	1	1	1	2	4	4	1	2	1	4	1	2	2	2	0
kf170408	2017	20170711	1	71	1	2	1	8	3		1	2	3	3	2	31.5	34.6	33.4	36	1	1	153.6	2.52	1.5873	2.82	1.41844	1.440	1.450	7	5	7	69.3	1	1	1	1	1	4	4	4	1	2	2	4	1	2	2	2	0
kf170843	2017	20170825	1	72	1	2	3	8	2		3	2	3	3	2	37	35.1	37	37	1	1	162.4	2.7	1.48148	2.98	1.34228	1.300	1.320	0	7	5	63.8	1	1	1	2	1	3	3	3	1	2	1	4	1	2	2	2	0
kf170862	2017	20170829	1	74	1	2	1	8	2		4	2	3	2	2	26.8	25.8	28.8	27.9	1	1	149.5	4.24	0.943396	4.42	0.904977	0.850	0.860	0	3	2	56.6	1	1	1	2	1	3	3	3	1	2	2	4	1	1	2	2	0
kf170958	2017	20170906	1	70	1	4	3	8	2		3	2	3	2	2	37.9	37.7	37.2	37.4	1	1	150.8	2.7	1.48148	2.25	1.77778	1.330	1.330	0	0	5	59.4	1	1	1	1	1	4	4	4	1	2	1	4	1	2	2	2	0
kf170972	2017	20170907	1	75	1	4	2	8	1		3	2	3	2	2	30	27.8	29.4	29.5	1	1	151.4	2.55	1.56863	2.64	1.51515	1.030	1.250	0	5	7	53.7	1	1	1	1	1	4	4	4	1	2	2	4	1	2	2	2	0
kf160159	2016	20160630	1	78	1	2	1	8	1		2	2	3	2	2	42.6	36.5	41.7	35.7	1	1	153.6	2.81	1.42349	2.76	1.44928			0	1	7	87.6	1	1	1	2	1	3	3	4	2	2	2	4	1	2	2	2	0
kf160183	2016	20160704	1	77	1	2	1	8	3		3	2	3	2	2	27.5	25.8	25	24.6	2	3	147.8	4.31	0.928074	4.38	0.913242			1	1	6	57.8	2	1	2	1	1	2	4	4	2	2	2	4	1	2	2	2	1
kf160209	2016	20160706	1	77	1	4	1	8	1		3	2	3	2	2	34.2	31.1	30.4	30.6	2	3	151.6	3.56	1.1236	4.03	0.992556			0	0	1	62.2	2	1	2	2	1	2	3	3	2	2	2	4	1	2	2	2	1
kf160210	2016	20160706	1	78	1	2	1	8	1		2	2	3	3	2	32.8	30.8	30.8	30.4	3	2	150.9	3.6	1.11111	3.53	1.13314			0	0	7	55.2	1	1	1	1	1	2	2	2	2	2	2	4	1	2	2	2	0
kf160380	2016	20160726	1	76	1	2	3	7	5		2	2	3	2	2	27.2	32.9	28.4	33.7	1	1	154.2	3.59	1.11421	3.31	1.20846			0	0	7	41.4	1	1	1	1	1	4	4	4	2	2	1	4	1	2	2	2	0
kf160832	2016	20160901	1	79	1	2	3	8	3		2	2	3	3	2	30.6	30.4	33.1	32	1	1	171.1	3.17	1.26183	3	1.33333			0	7	7	72.2	1	1	1	1	1	4	4	4	2	2	1	4	1	2	2	2	0
kf161020	2016	20160921	1	77	1	2	3	8	2		4	2	3	3	2	27.9	32.1	30	33.1	1	1	155.1	4.02	0.995025	3.38	1.18343			0	7	2	57.8	1	1	1	1	1	4	4	4	2	2	1	4	1	1	2	2	0
kf161382	2016	20161026	1	77	1	4	2	8	2		2	2	3	3	2	34.3	36.2	34.4	34.3	3	1	149.5	3.3	1.21212	3.24	1.23457			0	0	3	50.5	1	1	1	2	1	2	3	3	2	2	2	4	1	2	2	2	0
kf161521	2016	20161121	1	79	2	3	3	8	3	1	4	2	3	2	2	30.6	25.3	31.3	26.8	1	1	145.1	3.84	1.04167	4.52	0.884956			0	0	7	55.7	1	1	1	1	1	4	4	4	2	1	1	4	2	1	2	2	0
kf170160	2017	20170605	1	77	1	4	3	8	2		2	2	3	3	2	37.9	38.1	42.2	40.7	1	1	158	2.27	1.76211	2.28	1.75439	1.690	1.570	0	7	7	54.4	1	1	1	1	1	4	4	4	2	2	1	4	1	2	2	2	0
kf170164	2017	20170607	1	78	1	2	3	8	1		3	2	3	3	2	32.3	29.6	32.6	29.8	2	2	152.7	1.83	2.18579	1.83	2.18579	1.650	2.080	0	7	7	57.9	1	1	1	2	2	2	2	2	2	2	1	4	1	2	2	2	0
kf170211	2017	20170614	1	76	1	2	1	8	3		2	2	3	2	2	25.8	25.8	24.9	26.1	2	1	154.6	4.24	0.943396	3.96	1.0101	0.830	0.930	0	5	7	61.8	1	1	2	2	1	2	4	4	2	2	2	4	1	2	2	2	0
kf170224	2017	20170615	1	78	1	2	1	8	1		4	2	3	3	2	28.7	29.7	29.9	29	3	1	158.1	4.38	0.913242	3.62	1.10497	0.910	0.970	0	6	4	68.4	2	1	1	3	1	4	2	4	2	2	2	4	1	1	2	2	1
kf170253	2017	20170619	1	77	1	4	1	8	5		3	2	3	3	2	28	27.9	28.1	26.4	1	1	143.5	2.75	1.45455	3.11	1.28617	1.160	1.280	0	3	7	55	1	1	1	1	1	3	3	3	2	2	2	4	1	2	2	2	0
kf170269	2017	20170621	1	76	1	4	2	8	5		4	2	3	2	2	34	37.6	34.8	36	2	1	145.9	3.4	1.17647	3.31	1.20846	1.000	1.200	0	1	7	62.9	1	1	1	2	1	3	3	3	2	2	2	4	1	1	2	2	0
kf170290	2017	20170623	1	78	1	2	1	8	1		3	2	3	2	2	26.2	22.3	24.6	20.3	1	1	151	3.31	1.20846	3.87	1.03359	0.970	1.100	0	7	7	61	1	1	1	1	1	4	4	4	2	2	2	4	1	2	2	2	0
kf170312	2017	20170627	1	79	1	2	3	8	2		3	2	3	2	2	30.3	31.6	30.1	31.3	1	1	151.7	4.2	0.952381	3.93	1.01781	1.040	1.030	0	6	6	66	1	1	1	1	1	2	2	2	2	2	1	4	1	2	2	2	0
kf170595	2017	20170728	1	77	1	2	3	8	3	1	3	2	3	2	2	30.3	27.6	32.6	28.5	1	2	160.6	3.64	1.0989	3.44	1.16279	0.950	0.990	1	1	7	62.3	1	1	1	1	1	1	2	1	2	2	1	4	2	2	2	2	0
kf170618	2017	20170801	1	79	1	2	3	7	2		5	2	3	3	2	35	30.9	34.6	31.9	1	1	151.3	3.36	1.19048	3.45	1.15942	0.880	0.950	0	0	4	55.2	2	1	2	2	1	3	3	2	2	2	1	4	1	1	2	2	1
kf171442	2017	20171108	1	80	1	4	3	8	3		4	2	3	2	2	27.2	27.8	27.5	26.6	1	1	167.1	3.88	1.03093	3.76	1.06383	0.990	1.070	0	5	7	79.2	2	1	2	2	1	4	4	4	2	2	1	4	1	1	2	2	1
kf160204	2016	20160705	1	83	2	1	1	8	9		3	2	3	2	2	28.3	27.1	26.8	26.4	1	1	145.4	3.4	1.17647	3.44	1.16279			0	3	7	50.7	1	1	1	1	1	3	3	3	3	1	2	4	1	2	2	2	0
kf160226	2016	20160707	1	83	1	4	2	8	2		3	2	3	2	2	29	28.1	26.3	26.9	2	3	151	2.89	1.38408	2.87	1.39373			0	5	7	56.5	1	1	1	1	1	2	3	2	3	2	2	4	1	2	2	2	0
kf160251	2016	20160712	1	83	1	2	1	7	2		3	2	3	2	2	32.6	31.6	32.2	30.8	2	2	153.5	3.81	1.04987	4.07	0.982801			0	3	7	64.8	2	1	1	2	1	3	3	3	3	2	2	4	1	2	2	2	1
kf161039	2016	20160922	1	81	1	2	3	7	3		3	2	3	3	1	32.5	31	33.5	29.6	1	1	145.5	3.66	1.0929	3.08	1.2987			0	0	4	46.4	1	1	1	1	1	3	3	3	3	2	1	4	1	2	2	2	0
kf161533	2016	20161124	1	81	1	2	1	8	1		3	2	3	2	2	19.9	20.3	18.1	19.5	1	1	147.2	4.67	0.856531	4.87	0.821355			0	6	0	42.8	2	1	1	2	1	4	4	2	3	2	2	4	1	2	2	2	1
kf170163	2017	20170607	1	83	2	5	1	8	3		3	2	3	2	2	21.8	20.3	21.3	20.4	2	2	144	6.47	0.618238	6.12	0.653595	0.740	0.650	0	7	0	49.9	3	3	3	3	1	3	3	4	3	1	2	4	1	2	2	2	0
kf170293	2017	20170623	1	83	1	2	1	8	2		4	2	3	2	2	22.1	21	22.7	20.1	1	1	157.7	5.33	0.750469	5.11	0.782779	0.730	0.730	0	3	7	49	1	1	1	2	1	3	3	3	3	2	2	4	1	1	2	2	0
kf170699	2017	20170809	1	83	1	2	3	8	3		3	2	3	3	2	29.4	30.9	31.9	33.4	1	1	148.3	3.08	1.2987	3	1.33333	1.180	1.300	0	0	7	52.1	2	1	1	2	1	4	4	4	3	2	1	4	1	2	2	2	1
kf171441	2017	20171107	1	81	1	2	3	8	2		3	2	3	2	2	29.9	23.4	27.9	24.2	1	1	154.3	3.18	1.25786	3.24	1.23457	0.960	1.140	0	4	4	71	1	1	1	2	1	4	4	4	3	2	1	4	1	2	2	2	0
kf160405	2016	20160727	1	74	1	2	3	2	5	1	3	2	1	3	2	28.1	32.6	34.4	32.2	3	1	159.4	4.19	0.954654	4.37	0.915332			0	7	7	63.6	1	1	1	1	1	2	2	2	1	2	1	1	2	2	3	2	0
kf160513	2016	20160808	1	74	1	4	1	4	5	1	3	2	1	2	2	35.6	35	34.7	34	2	1	142.5	4.89	0.817996	5.23	0.764818			0	4	5	48.6	1	1	1	2	1	3	3	3	1	2	2	1	2	2	3	2	0
kf161089	2016	20160927	1	76	1	2	3	4	9		4	2	1	2	2	25.4	24.3	27.8	26.5	1	1	157.3	4.43	0.902935	3.96	1.0101			0	0	7	57	1	1	2	2	2	1	3	1	2	2	1	1	1	1	3	2	0
kf170714	2017	20170810	1	79	1	2	2	4	3		4	2	1	3	2	24.7	26	25.4	25.7	1	1	148.1	4.28	0.934579	3.54	1.12994	1.080	1.050	0	0	7	45	1	1	1	2	1	4	4	2	2	2	2	1	1	1	3	2	0
kf171254	2017	20171011	1	81	1	4	1	2	5		2	2	1	3	2	30.1	30.1	26.1	28.8	2	2	165.7	6.32	0.632911	6	0.666667	0.690	0.600	0	0	0	82.9	2	1	2	3	2	2	2	2	3	2	2	1	1	2	3	2	1
kf160864	2016	20160905	1	75	1	2	1	6	4		2	2	1	2	2	25.4	30.1	34.3	36.1	2	1	154.5	4.5	0.888889	3.95	1.01266			0	0	7	54.6	1	1	1	1	1	2	2	3	1	2	2	3	1	2	3	2	0
kf161140	2016	20160930	1	71	1	2	3	6	3		3	2	1	3	2	29.2	29.7	30.4	29.5	1	1	165.3	3.28	1.21951	3.2	1.25			1	0	2	61.7	1	1	1	2	2	4	4	4	1	2	1	3	1	2	3	2	0
kf171307	2017	20171017	1	73	1	4	2	6	4		5	2	2	3	2	33.7	32.9	31.9	30.1	3	3	165.9	3.56	1.1236	4.38	0.913242	0.910	0.910	0	2	0	51.3	1	1	1	1	1	2	4	4	1	2	2	3	1	1	3	2	0
kf171108	2017	20170920	1	76	1	4	3	6	3	1	1	2	1	3	2	20.9	28.5	20.6	26.8	1	1	164.3	3	1.33333	2.88	1.38889	1.220	1.190	2	7	7	63.1	1	1	1	1	1	3	2	2	2	2	1	3	2	2	3	2	0
kf170522	2017	20170721	1	75	2	1	3	8	4	1	3	2	1	2	2	39.3	35.4	37.7	36.4	1	1	143.3	2.78	1.43885	2.8	1.42857	1.210	1.300	4	3	7	45.8	1	1	1	1	1	3	3	3	1	1	1	4	2	2	3	2	0
kf170860	2017	20170828	1	73	1	4	1	7	1		3	2	1	2	2	35.9	34.7	37.4	34	1	1	171.3	4.38	0.913242	4.02	0.995025	1.050	1.080	0	5	7	74.7	1	1	1	1	1	3	3	3	1	2	2	4	1	2	3	2	0
kf170967	2017	20170906	1	70	1	2	1	8	2	1	3	2	1	3	2	28.6	31.2	29.5	31.6	1	1	160	3.36	1.19048	3.36	1.19048	0.800	0.890	0	0	2	60.5	1	1	1	1	1	4	4	4	1	2	2	4	2	2	3	2	0
kf160024	2016	20160602	2	70	1	2	3	4	9		4	3		4	2	26.4	21.9	26.9	21.7	3	2	138	3.89	1.02828	3.3	1.21212			0	5	7	50.8	2	1	1	3	2	2	2	2	1	2	1	1	1	1	1	3	1
kf160029	2016	20160603	2	74	2	1	1	4	5		3	3		4	2	19.9	17.5	20.9	21.4	2	2	167	2	2	2.24	1.78571			2	5	4	73.1	2	1	1	2	2	3	2	2	1	1	2	1	1	2	1	3	1
kf160066	2016	20160616	2	70	2	3	1	4	9		2	3		4	2	19.5	15.2	20	15.9	2	1	162.5	4.34	0.921659	3.9	1.02564			0	1	7	69	1	1	1	1	1	3	3	3	1	1	2	1	1	2	1	3	0
kf160606	2016	20160816	2	71	2	1	1	4	5	1	3	3		4	2	25.4	28.9	26.7	30.6	1	1	160.8	2.88	1.38889	3.21	1.24611			0	0	5	72.2	1	1	1	1	1	2	2	2	1	1	2	1	2	2	1	3	0
kf160817	2016	20160831	2	73	1	2	1	2	3		4	3		4	2	25.5	25.4	27.2	27	1	1	150.8	3.39	1.17994	3.4	1.17647			0	3	7	56.2	2	1	2	2	2	2	2	2	1	2	2	1	1	1	1	3	1
kf161094	2016	20160928	2	71	2	3	1	4	5		5	3		4	2	26.5	26.4	26.8	27.2	1	1	149.6	3.06	1.30719	2.96	1.35135			0	0	7	53.3	1	1	1	2	2	2	2	2	1	1	2	1	1	1	1	3	0
kf161251	2016	20161011	2	70	2	1	1	4	4		4	3		4	2	21.7	21.8	22.9	21.8	3	3	155.7	3.18	1.25786	3.14	1.27389			0	0	7	61	2	1	2	2	1	3	4	2	1	1	2	1	1	1	1	3	1
kf161291	2016	20161017	2	72	3	1	3	2	5		3	3		4	2	24.3	24.6	24.3	24.1	4	4	167.4	4.54	0.881057	3.63	1.10193			0	3	7	51	1	1	1	1	1	3	1	1	1	1	1	1	1	2	1	3	0
kf170024	2017	20170421	2	75	1	4	3	4	5		3	3		4	2	17.9	23.1	17.6	22.5	4	4	137.7	2.46	1.62602	2.43	1.64609	1.320	1.370	0	3	7	42.7	1	1	1	1	1	4	4	3	1	2	1	1	1	2	1	3	0
kf170071	2017	20170519	2	73	2	3	2	4	5		4	3		4	2	10.6	10.1	10	10.7	4	1	156.3	5.64	0.70922	4.62	0.865801	0.850	0.920	0	0	4	47.4	3	1	2	3	1	1	3	2	1	1	2	1	1	1	1	3	0
kf170394	2017	20170710	2	71	2	1	3	1	5	1	3	3		4	2	20.4	20.9	23.1	21.6	3	3	151.9	4.3	0.930233	4.08	0.980392	1.010	0.880	0	7	7	57.5	1	1	1	2	1	2	2	1	1	1	1	1	2	2	1	3	0
kf170606	2017	20170731	2	74	1	1	1	4	4		4	3		4	2	21.8	17	21.5	17.3	4	4	150.6	3.84	1.04167	3.86	1.03627	1.040	1.000	0	1	1	68.6	1	1	1	3	1	1	3	2	1	2	2	1	1	1	1	3	0
kf170837	2017	20170824	1	75	1	2	1	4	4		3	3		4	2	33.6	33.9	35.3	39.1	1	1	160.1	3.8	1.05263	3.86	1.03627	1.010	0.990	0	5	7	66	1	1	1	2	1	3	3	3	1	2	2	1	1	2	1	3	0
kf170933	2017	20170904	2	72	1	2	1	4	5	1	3	3		4	2	24.2	25.4	25.1	25.6	1	1	157	4.8	0.833333	4.26	0.938967	0.540	0.650	0	5	7	60.5	1	1	1	1	1	3	3	3	1	2	2	1	2	2	1	3	0
kf171011	2017	20170911	1	72	1	2	3	4	4		3	3		4	2	29.4	26.3	29.5	26.2	1	1	158.9	2.58	1.55039	2.46	1.62602	1.190	1.040	0	3	7	56.1	1	1	1	2	1	4	4	3	1	2	1	1	1	2	1	3	0
kf171080	2017	20170918	2	70	2	3	1	4	5		3	3		4	1	17.4	17	17.1	17.1	1	1	151	3.7	1.08108	3.7	1.08108	1.150	1.330	0	2	7	61.3	1	1	1	1	1	1	2	1	1	1	2	1	1	2	1	3	0
kf171085	2017	20170919	2	71	1	2	1	2	4		3	3		4	2	15.5	13.5	17.1	14.2	1	1	165.4	2.96	1.35135	2.88	1.38889	1.150	1.220	0	3	7	74.7	2	1	1	3	1	3	3	1	1	2	2	1	1	2	1	3	1
kf171106	2017	20170920	2	74	2	3	1	2	5	1	3	3		4	2	23.8	22.5	23.1	22.1	1	1	158.7	4.02	0.995025	3.74	1.06952	1.020	1.030	2	5	7	69.1	1	1	1	1	1	3	4	2	1	1	2	1	2	2	1	3	0
kf171237	2017	20171010	2	73	1	2	1	4	3		3	3		4	2	20.3	15.1	20.9	17.9	3	1	146.1	4.02	0.995025	3.72	1.07527	1.040	1.120	0	5	7	43.6	1	1	1	1	1	2	4	1	1	2	2	1	1	2	1	3	0
kf171309	2017	20171017	2	71	2	1	1	4	5	1	3	3		4	2	20.2	22.5	20.6	22.7	1	1	167.1	1.56	2.5641	1.44	2.77778	1.750	2.050	0	7	7	66.8	1	1	1	1	1	4	4	2	1	1	2	1	2	2	1	3	0
kf171320	2017	20171017	2	70	1	2	1	2	5		2	3		4	2	14.7	12.9	13.8	10.3	3	3	169.8	3.3	1.21212	3.21	1.24611	1.210	1.170	0	5	6	71.6	2	1	1	2	1	4	2	4	1	2	2	1	1	2	1	3	1
kf160072	2016	20160617	2	76	1	2	1	2	5	1	3	3		4	2	23.1	21.6	24	23.3	4	2	148	3.82	1.04712	3.94	1.01523			2	3	3	72	2	1	1	2	1	3	2	2	2	2	2	1	2	2	1	3	1
kf160503	2016	20160808	2	76	2	1	1	2	5	1	5	3		4	2	11	10.7	12.6	11.2	4	4	165.9	3.63	1.10193	3.46	1.15607			0	4	2	58	4	1	4	4	3	2	2	2	2	1	2	1	2	1	1	3	0
kf160510	2016	20160808	1	76	1	2	3	4	5	1	4	3		4	1	26.3	27	27.7	26.8	2	1	164.8	3.52	1.13636	3.57	1.12045			0	4	7	59.5	2	1	1	1	1	3	3	3	2	2	1	1	2	1	1	3	1
kf160645	2016	20160819	2	79	2	1	1	2	5	1	3	3		4	2	19.9	21.6	20.1	20.7	1	1	160.9	2.88	1.38889	2.92	1.36986			0	0	7	63.2	2	1	1	1	1	3	4	2	2	1	2	1	2	2	1	3	1
kf160754	2016	20160826	2	78	2	3	2	2	9	1	4	3		4	2	21.1	18.5	21	17.4	2	2	164.5	3.39	1.17994	3.08	1.2987			0	0	3	55.3	1	1	1	2	1	3	4	1	2	1	2	1	2	1	1	3	0
kf161054	2016	20160923	2	80	3	3	2	4	5		3	3		4	2	12.6	11.4	12.4	11.8	1	1	153.1	3.28	1.21951	3.77	1.06101			0	0	5	53	1	1	1	2	3	2	2	2	2	1	2	1	1	2	1	3	0
kf161196	2016	20161007	2	76	1	2	1	4	3		3	3		4	2	16.4	18.2	19.4	18.8	1	1	165.4	3.68	1.08696	3.29	1.21581			0	0	7	58.8	1	1	1	1	1	4	4	4	2	2	2	1	1	2	1	3	0
kf161257	2016	20161012	2	78	3	1	1	2	5	1	3	3		4	2	19.8	19.4	20.1	19.5	4	4	176.1	4.71	0.849257	4.13	0.968523			0	7	7	68.7	1	1	1	1	1	1	3	1	2	1	2	1	2	2	1	3	0
kf161435	2016	20161104	2	78	1	2	2	4	4		3	3		4	2	13.7	12.2	14	12.5	2	2	148.4	2.67	1.49813	3.03	1.32013			0	2	7	59.1	2	1	1	1	1	1	1	1	2	2	2	1	1	2	1	3	1
kf170061	2017	20170518	2	77	2	1	1	4	5		4	3		4	2	16.4	16	17	15.5	2	1	145.3	2.52	1.5873	2.73	1.4652	1.120	1.360	0	0	7	50.3	1	1	1	2	1	2	3	2	2	1	2	1	1	1	1	3	0
kf170141	2017	20170601	2	78	1	2	1	2	4		3	3		4	2	24.8	20.1	24	19.9	2	1	150.3	3.9	1.02564	4.08	0.980392	0.840	0.940	0	0	1	57.9	2	1	1	2	1	1	2	1	2	2	2	1	1	2	1	3	1
kf170810	2017	20170823	2	78	1	2	1	2	5		4	3		4	2	15.1	13.1	15.8	15.1	4	4	167.4	3.12	1.28205	2.91	1.37457	1.320	1.430	0	2	7	51.6	1	1	1	2	1	1	1	1	2	2	2	1	1	1	1	3	0
kf171114	2017	20170921	2	78	1	2	2	4	4		3	3		4	2	19.4	19.9	20.6	18.3	1	1	175.6	3.72	1.07527	3.84	1.04167	0.940	0.980	0	5	7	59.6	2	1	1	2	1	4	2	2	2	2	2	1	1	2	1	3	1
kf171424	2017	20171102	2	80	3	1	3	2	3		3	3		4	2	21.2	25.2	22.5	25.1	1	1	151.6	3.16	1.26582	3.34	1.1976	1.140	1.070	0	1	6	66.8	1	1	1	1	1	3	3	1	2	1	1	1	1	2	1	3	0
kf171445	2017	20171108	2	78	1	4	1	4	5	1	2	3		4	2	18.2	18.2	19	17.1	4	1	142.4	3.78	1.0582	3.22	1.24224			0	4	7	49.3	1	1	1	1	1	3	3	2	2	2	2	1	2	2	1	3	0
kf160105	2016	20160622	2	82	2	1	1	4	5		4	3		4	2	22.1	19.2	23	20.4	1	2	150.8	5.63	0.71048	4.88	0.819672			0	0	7	59.7	2	1	2	3	2	2	2	2	3	1	2	1	1	1	1	3	1
kf160131	2016	20160627	2	81	2	4	3	2	5	1	3	3		4	2	19.9	20.1	19.4	19.6	4	4	160.1	3.86	1.03627	3.74	1.06952			0	1	3	75.1	3	2	1	3	2	2	2	2	3	1	1	1	2	2	1	3	0
kf160605	2016	20160816	2	81	1	2	1	2	4		3	3		4	2	18.4	19.4	17.3	18.6	2	2	153.8	3.89	1.02828	3.17	1.26183			0	2	7	57.9	1	1	1	2	1	3	4	2	3	2	2	1	1	2	1	3	0
kf160694	2016	20160823	2	83	2	1	3	2	9		5	3		4	2	10.1	12.5	9.7	10.3	4	4	162	14.06	0.284495	20.95	0.190931			0	0	0	63.8	3	2	3	3	2	1	1	1	3	1	1	1	1	1	1	3	0
kf160741	2016	20160825	2	82	2	6	3	1	9		3	3		4	2	13.7	10.4	12.9	10.6	2	2	167.1	4.22	0.947867	4.12	0.970874			0	0	0	65.1	2	1	2	2	2	1	2	1	3	1	1	1	1	2	1	3	1
kf160894	2016	20160906	2	82	2	1	1	4	5		3	3		4	2	23.5	21.1	21.1	21.7	1	1	164.4	4.54	0.881057	4.44	0.900901			0	2	7	57.1	2	1	1	2	1	2	2	1	3	1	2	1	1	2	1	3	1
kf160896	2016	20160906	2	81	1	2	3	4	4		3	3		4	2	19.1	17.4	21.7	20.6	1	1	163.3	3.46	1.15607	3.43	1.16618			0	7	7	62.6	3	1	2	3	1	1	2	1	3	2	1	1	1	2	1	3	0
kf161356	2016	20161024	2	81	2	5	2	2	4		3	3		4	2	12.9	7.3	10.7	7.6	1	1	158.5	5.33	0.750469	5.13	0.779727			0	2	7	60.1	2	1	2	2	1	2	1	1	3	1	2	1	1	2	1	3	1
kf161456	2016	20161109	2	82	2	1	1	4	3		4	3		4	2	17.4	15.9	18.1	16.5	3	1	166	4.16	0.961538	3.71	1.07817			0	5	7	61.8	2	2	2	2	1	4	4	4	3	1	2	1	1	1	1	3	1
kf170907	2017	20170831	2	81	2	3	3	2	5		3	3		4	2	17.6	15.5	18.6	15.6	3	2	167	5.94	0.673401	5.72	0.699301	0.720	0.740	0	0	0	74	2	1	1	2	2	1	1	2	3	1	1	1	1	2	1	3	1
kf160870	2016	20160905	2	74	1	2	3	5	4		3	3		4	2	16.1	10.4	16.7	9.7	3	3	160	3.79	1.05541	3.17	1.26183			0	3	3	64.2	1	1	1	1	1	1	1	1	1	2	1	2	1	2	1	3	0
kf161008	2016	20160920	1	74	1	2	3	5	3	1	3	3		4	2	28.8	27.2	30.9	26.1	1	1	166.6	4.07	0.982801	3.45	1.15942			2	4	0	71	1	1	1	1	1	2	4	3	1	2	1	2	2	2	1	3	0
kf161061	2016	20160926	1	75	1	4	3	5	3	1	3	3		4	2	37.7	35.8	41.3	37.7	2	1	178.2	3.51	1.1396	3.06	1.30719			0	2	7	82.3	2	1	1	2	1	4	4	4	1	2	1	2	2	2	1	3	1
kf161256	2016	20161012	2	72	2	3	2	5	9	1	3	3		4	2	19.5	18.2	18.9	19.2	1	1	157	3.81	1.04987	3.75	1.06667			0	0	3	56.8	1	1	1	1	2	3	2	2	1	1	2	2	2	2	1	3	0
kf170233	2017	20170615	2	75	2	3	1	5	5		3	3		4	2	18.6	16	17.6	16.1	2	1	151.5	4.25	0.941176	3.83	1.04439	0.840	0.910	0	6	7	53.9	1	1	1	2	1	4	4	4	1	1	2	2	1	2	1	3	0
kf170371	2017	20170705	2	70	2	1	3	5	5		3	3		4	2	22.8	24	23.7	21.5	1	1	161.9	2.79	1.43369	2.64	1.51515	1.330	1.530	0	7	7	77	1	1	1	1	1	4	4	4	1	1	1	2	1	2	1	3	0
kf170648	2017	20170803	2	70	1	2	1	5	6		3	3		4	2	26.7	28.3	28.6	29	1	1	163.4	2.9	1.37931	2.7	1.48148	1.400	1.280	0	0	7	66	2	2	2	2	1	2	4	4	1	2	2	2	1	2	1	3	1
kf170916	2017	20170901	2	73	2	3	1	5	5		2	3		4	2	16.3	18.8	17.4	17.3	4	4	150.1	3	1.33333	3.03	1.32013	0.190	0.300	0	5	5	52.1	1	1	1	1	3	3	3	3	1	1	2	2	1	2	1	3	0
kf170951	2017	20170905	2	74	1	2	3	5	3		2	3		4	2	19.7	17.7	20.4	18.4	1	1	154.2	3.12	1.28205	3.09	1.2945	0.830	0.830	0	4	7	67.6	1	1	1	1	1	2	2	2	1	2	1	2	1	2	1	3	0
kf171070	2017	20170915	2	70	2	1	1	5	4		3	3		4	2	20.1	17.2	21.9	18.5	1	1	172.7	3.52	1.13636	3.1	1.29032	1.040	1.050	0	0	7	72.7	1	1	1	1	1	2	2	2	1	1	2	2	1	2	1	3	0
kf171119	2017	20170921	2	75	3	3	2	5	5		3	3		4	2	21.3	20.6	22.8	21.3	2	1	151.8	3.14	1.27389	3.38	1.18343	1.100	1.270	0	3	7	52.1	1	1	1	1	1	3	3	3	1	1	2	2	1	2	1	3	0
kf171170	2017	20170926	1	71	1	4	1	5	1		5	3		4	2	32.5	39.6	34.7	37.5	1	1	157.7	4.65	0.860215	4.74	0.843882	0.890	0.880	0	3	7	60.9	4	2	2	4	1	3	3	3	1	2	2	2	1	1	1	3	0
kf171400	2017	20171026	1	73	1	2	3	5	1		3	3		4	2	37.4	38	35.9	38.3	1	1	143.8	2.98	1.34228	2.9	1.37931	1.210	1.240	0	5	7	43.1	1	1	1	1	1	3	3	3	1	2	1	2	1	2	1	3	0
kf160253	2016	20160712	2	79	2	3	3	5	2		3	3		4	2	19.6	16.6	19.4	16.5	1	1	179.6	3.69	1.08401	3.47	1.15274			0	0	7	71.4	3	1	1	3	2	3	2	2	2	1	1	2	1	2	1	3	0
kf160762	2016	20160826	2	78	2	3	1	5	5		1	3		4	2	13.9	17.7	15.8	15.8	2	1	165.5	3.66	1.0929	3.38	1.18343			0	0	6	51.9	1	1	1	1	1	3	3	4	2	1	2	2	1	2	1	3	0
kf161207	2016	20161007	2	80	1	4	1	5	9		3	3		4	1	23	24.4	24.4	24.7	4	4	167.9	3.02	1.3245	3.28	1.21951			0	0	7	62.3	2	1	2	2	1	2	4	2	2	2	2	2	1	2	1	3	1
kf161220	2016	20161010	2	80	1	2	1	5	5		4	3		4	2	10.3	11.2	10.7	11.4	1	2	147	4.13	0.968523	3.88	1.03093			0	0	7	55.1	2	1	2	3	1	3	3	3	2	2	2	2	1	1	1	3	1
kf161493	2016	20161116	1	78	1	2	1	5	4		4	3		4	2	37.9	36.3	37.6	36.4	1	1	167.8	4.63	0.863931	3.96	1.0101			0	7	4	55.3	1	1	1	1	1	3	4	4	2	2	2	2	1	1	1	3	0
kf170085	2017	20170523	1	76	1	2	3	5	2	1	2	3		4	2	32.1	24.9	33.3	24.6	2	2	153.5	3.81	1.04987	3.27	1.22324	0.860	0.820	0	7	7	59.9	1	1	1	1	1	3	3	3	2	2	1	2	2	2	1	3	0
kf170887	2017	20170830	1	84	2	1	1	5	4		3	3		4	2	22.9	25.8	22.6	24.2	1	1	153.5	4.44	0.900901	4.52	0.884956	0.900	0.830	0	0	7	56.5	1	1	1	2	2	3	3	3	3	1	2	2	1	2	1	3	0
kf160234	2016	20160711	2	74	1	3	1	6	4		4	3		4	2	17.1	17.7	15.1	15.5	1	1	153.2	3.31	1.20846	3.37	1.18694			0	2	7	53.2	1	1	1	2	1	3	3	3	1	2	2	3	1	1	1	3	0
kf160375	2016	20160726	2	75	2	1	3	6	5	1	1	3		4	2	19.4	15.6	21	18.6	1	1	154.9	3.75	1.06667	3.18	1.25786			0	2	7	62.9	1	1	1	1	2	4	4	4	1	1	1	3	2	2	1	3	0
kf160422	2016	20160729	1	74	1	2	3	6	9		3	3		4	2	30.8	30	30.6	31.2	1	1	155.2	3.2	1.25	3.18	1.25786			0	4	7	61.3	2	1	1	2	1	3	2	2	1	2	1	3	1	2	1	3	1
kf160465	2016	20160803	2	75	1	2	3	6	5		4	3		4	2	7.2	11.9	8.9	12.2	3	3	184.1	3.89	1.02828	4.11	0.973236			0	7	0	95.3	3	1	2	2	3	3	4	4	1	2	1	3	1	1	1	3	0
kf160668	2016	20160819	1	73	2	1	1	6	2	1	3	3		4	2	30.7	31.8	32	33	1	1	152.3	2.62	1.52672	2.31	1.7316			0	0	2	64.6	1	1	1	1	1	3	4	3	1	1	2	3	2	2	1	3	0
kf161412	2016	20161031	1	75	1	4	1	6	1		3	3		4	2	23.6	24.3	25.5	23.6	2	1	166	1.9	2.10526	1.77	2.25989			0	0	3	52	1	1	1	1	1	4	4	3	1	2	2	3	1	2	1	3	0
kf161451	2016	20161108	2	70	3	3	1	6	9	1	2	3		4	2	21.8	24.5	21.8	22.1	1	1	166.5	3.24	1.23457	2.44	1.63934			0	5	5	69	1	1	1	1	1	4	4	4	1	1	2	3	2	2	1	3	0
kf161457	2016	20161109	2	72	2	1	2	6	5		3	3		4	2	24.1	20.2	24.2	19.6	1	1	145.4	3.65	1.09589	3.78	1.0582			0	4	7	53.7	1	1	1	1	1	4	4	4	1	1	2	3	1	2	1	3	0
kf170210	2017	20170613	2	73	1	2	1	6	3		2	3		4	2	17	19.2	16.4	19.8	1	1	167.8	3.62	1.10497	3.32	1.20482	1.030	1.100	0	3	7	66	1	1	1	1	1	2	2	4	1	2	2	3	1	2	1	3	0
kf170254	2017	20170619	2	75	1	2	3	6	4		2	3		4	2	27	25.4	27.6	24.8	1	1	162.2	3.38	1.18343	3.32	1.20482	1.100	1.120	0	5	0	63.5	1	1	1	1	1	4	4	4	1	2	1	3	1	2	1	3	0
kf171023	2017	20170912	2	71	1	2	2	6	3	1	3	3		4	2	30.7	26.3	29.2	28.8	1	1	177	2.34	1.7094	2.46	1.62602	1.180	1.330	0	3	7	66.3	1	1	1	1	3	1	1	4	1	2	2	3	2	2	1	3	0
kf171087	2017	20170919	2	71	1	2	1	6	3	1	3	3		4	2	18.6	15.9	19	14.8	1	1	171.4	3.12	1.28205	2.96	1.35135	1.250	1.300	0	2	5	53.2	1	1	1	1	1	3	4	4	1	2	2	3	2	2	1	3	0
kf171327	2017	20171018	2	72	2	3	2	6	3		4	3		4	2	20.4	23.6	20	24	1	1	165.5	3.09	1.2945	3.09	1.2945	1.030	0.960	0	0	6	67.6	2	1	2	2	2	2	3	3	1	1	2	3	1	1	1	3	1
kf171380	2017	20171024	2	70	1	2	3	6	4		4	3		4	2	27.5	26.7	26.4	23.4	3	3	151.8	2.46	1.62602	2.55	1.56863	1.230	1.480	0	3	7	49.9	1	1	1	1	1	3	3	3	1	2	1	3	1	1	1	3	0
kf160044	2016	20160610	2	76	1	4	3	6	9		2	3		4	2	24.8	20	23.9	22.7	1	1	150.7	3.15	1.26984	2.99	1.33779			0	0	7	47.3	1	1	1	2	1	1	1	1	2	2	1	3	1	2	1	3	0
kf161022	2016	20160921	1	78	1	2	3	6	4		2	3		4	2	37.6	33.1	41.2	35.6	1	1	166.2	2.77	1.44404	3.09	1.2945			0	1	4	53.7	1	1	1	1	1	4	3	4	2	2	1	3	1	2	1	3	0
kf161026	2016	20160921	1	76	1	2	3	6	2	1	3	3		4	2	24.8	23	24.8	23.7	1	1	163.7	3.27	1.22324	3.18	1.25786			0	0	2	68.1	1	1	1	1	1	2	4	1	2	2	1	3	2	2	1	3	0
kf170022	2017	20170421	1	79	3	5	1	6	4		2	3		4	2	37.9	38.3	37.4	37.9	1	1	164.1	2.82	1.41844	2.73	1.4652	1.450	1.480	0	0	7	73.1	1	1	1	1	1	3	3	3	2	1	2	3	1	2	1	3	0
kf170688	2017	20170808	2	78	1	2	1	6	2		3	3		4	2	22.6	25.4	22.7	24	1	1	164	3.14	1.27389	2.92	1.36986	1.290	1.350	0	0	7	65.3	1	1	1	1	1	4	4	4	2	2	2	3	1	2	1	3	0
kf171003	2017	20170911	1	77	1	2	2	6	9	1	1	3		4	2	25.4	23.2	25.6	24.1	1	1	152	3.75	1.06667	3.63	1.10193	0.880	0.980	0	2	7	57.5	1	1	1	1	1	3	3	3	2	2	2	3	2	2	1	3	0
kf171125	2017	20170921	1	76	1	2	3	6	3		3	3		4	2	34.7	35.6	35.9	35.7	1	1	161	3.44	1.16279	3.52	1.13636	1.200	1.010	5	5	5	55.9	1	1	1	1	1	3	3	3	2	2	1	3	1	2	1	3	0
kf171329	2017	20171018	2	77	2	1	1	6	2		4	3		4	2	23.3	18.5	23.4	19.8	2	1	169.4	2.73	1.4652	2.52	1.5873	1.290	1.190	0	7	2	60.7	2	2	2	2	2	3	3	1	2	1	2	3	1	1	1	3	1
kf160255	2016	20160712	2	81	2	1	1	6	3		3	3		4	2	17.2	15.8	14.6	11.7	3	1	168.9	3.28	1.21951	3.62	1.10497			0	0	7	75.3	2	1	1	1	1	3	3	3	3	1	2	3	1	2	1	3	1
kf160696	2016	20160823	1	81	1	6	3	6	5	1	3	3		4	2	22.6	24.9	22.7	23.3	1	1	151.3	2.9	1.37931	2.75	1.45455			0	0	2	50.6	1	1	1	1	1	4	4	4	3	2	1	3	2	2	1	3	0
kf170988	2017	20170907	1	82	1	2	2	6	4		4	3		4	2	24.6	25.2	25.7	26.6	2	1	167.5	2.82	1.41844	3.06	1.30719	0.980	0.970	0	0	3	69.5	1	1	1	1	1	3	4	4	3	2	2	3	1	1	1	3	0
kf160136	2016	20160628	2	74	1	2	1	8	2		3	3		4	2	21.7	20.4	21.7	21	1	1	166	3.17	1.26183	3.21	1.24611			0	2	7	59	2	1	1	2	1	4	4	4	1	2	2	4	1	2	1	3	1
kf160218	2016	20160707	2	72	1	2	1	8	2		3	3		4	2	21.4	18.3	20.2	19	2	1	165	4.1	0.97561	4.15	0.963855			0	5	7	66.3	1	1	1	1	1	2	4	4	1	2	2	4	1	2	1	3	0
kf161162	2016	20161004	1	74	1	4	1	8	4		2	3		4	2	35.3	32	32.3	34.8	1	1	170	2.64	1.51515	2.66	1.50376			7	5	7	73.7	1	1	1	1	1	4	4	4	1	2	2	4	1	2	1	3	0
kf161459	2016	20161109	2	71	3	1	1	8	5		3	3		4	2	19.3	18.5	19.1	18.1	1	2	160.1	3.2	1.25	3.29	1.21581			0	0	7	57.8	1	1	1	1	1	4	4	4	1	1	2	4	1	2	1	3	0
kf161520	2016	20161121	1	71	1	2	1	8	2		3	3		4	2	31.3	26.5	32.4	27.3	1	1	158.4	3.29	1.21581	2.87	1.39373			0	6	6	61.5	1	1	1	1	1	4	4	4	1	2	2	4	1	2	1	3	0
kf170182	2017	20170609	2	70	1	2	2	7	1		2	3		4	2	23.1	23.2	24.1	24.4	1	1	143.7	3.3	1.21212	2.76	1.44928	1.330	1.350	0	5	0	64.5	1	1	1	1	1	2	2	2	1	2	2	4	1	2	1	3	0
kf170208	2017	20170613	2	71	1	2	1	7	3		2	3		4	2	25.2	23.5	26.2	23.9	2	1	167.4	4.19	0.954654	3.53	1.13314	0.940	0.990	0	7	7	75	1	1	1	1	1	4	4	4	1	2	2	4	1	2	1	3	0
kf170251	2017	20170619	2	72	1	2	1	8	4	1	3	3		4	2	19.7	20	17.7	20.7	2	2	147.5	2.5	1.6	2.67	1.49813	0.950	0.970	0	2	5	75	1	1	1	1	1	2	2	3	1	2	2	4	2	2	1	3	0
kf170317	2017	20170628	2	70	1	4	1	8	2		4	3		4	2	18.3	19.9	18.3	18.5	1	1	170.2	2.9	1.37931	2.79	1.43369	1.080	1.180	0	2	2	77.8	1	1	1	2	2	2	2	3	1	2	2	4	1	1	1	3	0
kf170949	2017	20170905	2	75	1	6	1	8	4		3	3		4	2	18.6	17.8	19.8	19.1	1	1	158	3.12	1.28205	2.13	1.87793	1.020	1.230	0	7	7	56.2	1	1	1	1	1	4	4	4	1	2	2	4	1	2	1	3	0
kf171426	2017	20171103	1	73	1	2	3	8	1		2	3		4	2	34.8	32.3	34	31.2	1	1	165.5	2.56	1.5625	2.48	1.6129	1.480	1.450	5	0	7	63.3	1	1	1	1	1	4	4	4	1	2	1	4	1	2	1	3	0
kf171443	2017	20171108	2	74	1	4	3	8	4		3	3		4	2	22.1	21.3	22.5	21.9	1	1	170.4	2.66	1.50376	2.44	1.63934	1.420	1.280	0	5	3	67.2	1	1	1	1	1	4	4	4	1	2	1	4	1	2	1	3	0
kf160193	2016	20160705	1	77	1	2	1	8	2		4	3		4	2	27.2	27.6	26.4	27.5	1	1	163.7	3.72	1.07527	3.25	1.23077			0	0	3	75	1	1	1	1	1	2	2	2	2	2	2	4	1	1	1	3	0
kf160241	2016	20160711	1	77	1	4	3	8	1		3	3		4	2	28.3	29.6	26.5	30.1	2	1	150.3	2.67	1.49813	2.89	1.38408			0	4	5	62.1	1	1	1	1	1	3	4	4	2	2	1	4	1	2	1	3	0
kf160759	2016	20160826	1	79	1	2	3	8	4	1	3	3		4	2	28.3	30.3	29.7	30.8	1	1	160	2.62	1.52672	3.34	1.1976			0	2	5	69.2	1	1	1	2	1	4	4	4	2	2	1	4	2	2	1	3	0
kf160950	2016	20160912	2	77	1	2	3	8	1		3	3		4	2	19.6	18	21.5	20.2	1	1	165.5	3.41	1.17302	4.2	0.952381			0	0	5	64.4	1	1	1	2	1	2	3	3	2	2	1	4	1	2	1	3	0
kf161187	2016	20161006	1	79	1	2	3	8	2		4	3		4	2	40.8	33.5	40.5	35.6	1	1	173.6	1.36	2.94118	1.62	2.46914			0	0	7	78.7	1	1	1	1	1	2	3	3	2	2	1	4	1	1	1	3	0
kf170167	2017	20170607	1	78	1	3	1	8	1		3	3		4	2	42.8	41.9	44	38.1	2	1	160.5	2.16	1.85185	2.18	1.83486	1.830	2.120	0	3	7	65	2	1	1	2	1	3	3	3	2	2	2	4	1	2	1	3	1
kf171357	2017	20171023	1	80	1	4	3	8	3		3	3		4	2	34.5	34.2	35.3	35.2	1	1	174.6	1.68	2.38095	1.74	2.29885	2.300	2.470	0	7	7	67.2	1	1	1	3	1	3	3	3	2	2	1	4	1	2	1	3	0
kf171404	2017	20171027	1	77	1	2	3	8	2		3	3		4	2	31.5	26	29.3	27.3	1	1	151	3.08	1.2987	3.12	1.28205	1.110	1.190	0	6	7	53.8	1	1	1	2	1	4	4	4	2	2	1	4	1	2	1	3	0
kf171408	2017	20171027	1	79	1	2	1	8	3		1	3		4	1	29	29.3	27.3	30.8	1	1	174.3	3.18	1.25786	2.6	1.53846	1.140	1.190	0	4	7	85.1	1	1	1	1	1	4	4	4	2	2	2	4	1	2	1	3	0
kf171427	2017	20171103	1	76	1	2	3	8	1		3	3		4	2	34.8	35.3	37.7	32.1	1	1	155.2	3.14	1.27389	2.8	1.42857	1.460	1.400	1	5	6	79.1	1	1	1	1	1	3	3	3	2	2	1	4	1	2	1	3	0
kf161190	2016	20161006	1	83	1	2	3	8	3		2	3		4	2	32.3	27.8	31.7	27	2	1	150.3	2.72	1.47059	2.84	1.40845			1	0	7	56.6	1	1	1	1	1	3	4	4	3	2	1	4	1	2	1	3	0
kf170432	2017	20170712	1	84	1	2	1	8	3		3	3		4	2	25.3	23.4	29.3	25	1	1	147.5	3.9	1.02564	3.32	1.20482	0.980	1.050	0	0	7	66	1	1	1	2	1	4	4	4	3	2	2	4	1	2	1	3	0
kf170434	2017	20170713	1	83	1	2	1	8	3		3	3		4	2	34.1	37.5	35.1	36.3	2	1	148.2	2.92	1.36986	3.52	1.13636	1.440	1.050	1	4	7	52.3	1	1	1	1	1	4	4	4	3	2	2	4	1	2	1	3	0
kf171350	2017	20171020	1	81	1	2	3	8	3		3	3		4	2	24.9	26.3	25.4	26.6	1	1	163.5	3.6	1.11111	3.09	1.2945			0	4	7	70	1	1	1	1	1	4	4	4	3	2	1	4	1	2	1	3	0
kf171351	2017	20171020	1	81	1	2	1	7	4		3	3		4	2	26.4	25.2	26.6	25.6	1	1	152.3	3.06	1.30719	3.51	1.1396	1.190	1.030	0	0	7	56.2	1	1	1	1	1	3	3	4	3	2	2	4	1	2	1	3	0
kf160040	2016	20160609	1	71	1	2	3	4	4	1	3	2	3	4	2	32.3	34.3	36.3	33.9	3	1	155.6	3.5	1.14286	3.22	1.24224			3	4	3	64.8	1	1	1	2	2	3	3	3	1	2	1	1	2	2	2	3	0
kf160527	2016	20160809	1	72	1	4	3	4	4		4	2	3	4	2	26.1	28.9	26.8	28.2	1	1	166.1	3.85	1.03896	3.13	1.27796			0	3	0	84.9	1	1	1	1	1	4	4	3	1	2	1	1	1	1	2	3	0
kf160869	2016	20160905	1	74	1	2	3	4	4		5	2	3	4	2	27.9	23.8	29.7	18.9	4	3	157.9	5.63	0.71048	4.82	0.829876			0	0	6	61.8	2	1	3	2	3	1	1	1	1	2	1	1	1	1	2	3	1
kf161017	2016	20160920	1	72	1	2	3	4	5		3	2	3	4	2	26.1	24.4	25.6	24.7	2	2	169.1	3.67	1.08992	3.47	1.15274			0	5	7	61.9	1	1	1	2	3	3	3	3	1	2	1	1	1	2	2	3	0
kf161186	2016	20161006	1	74	1	4	3	4	4		2	2	3	4	2	28.6	30	28.1	30.7	1	1	148.5	3.62	1.10497	3.11	1.28617			0	0	3	41.6	1	1	1	1	1	4	2	1	1	2	1	1	1	2	2	3	0
kf161261	2016	20161012	1	73	1	4	3	4	4		3	2	3	4	2	42.9	41.8	41.6	37.4	1	1	177.4	3.42	1.16959	2.9	1.37931			0	0	7	50.5	1	1	1	2	1	2	2	3	1	2	1	1	1	2	2	3	0
kf161519	2016	20161118	1	72	1	2	1	2	9		5	2	3	4	2	32.7	25.8	35	24.2	2	2	165.4	2.17	1.84332	2.14	1.86916			0	6	7	87.2	2	2	2	2	2	2	2	2	1	2	2	1	1	1	2	3	1
kf170126	2017	20170531	1	75	3	1	3	2	5		4	2	3	4	2	29	22.4	28.4	23.4	4	2	167	3.64	1.0989	3.46	1.15607	1.120	1.020	0	7	0	69	2	2	1	2	2	3	3	3	1	1	1	1	1	1	2	3	1
kf170416	2017	20170711	1	70	1	2	3	2	4		1	2	3	4	2	24.5	36.3	29	35	1	1	157	2.34	1.7094	2.26	1.76991	1.180	1.370	0	0	7	47.8	1	1	1	1	1	4	4	4	1	2	1	1	1	2	2	3	0
kf170611	2017	20170731	1	70	1	2	3	4	1	1	3	2	3	4	2	36.8	39.1	37.8	38.6	1	1	154.9	3.24	1.23457	3.1	1.29032	1.120	1.120	0	4	7	60.8	1	1	1	1	1	4	4	2	1	2	1	1	2	2	2	3	0
kf171232	2017	20171010	1	74	1	2	2	2	5	1	2	2	3	4	2	32.5	32.2	30.3	33.6	1	1	158.6	2.55	1.56863	2.28	1.75439	1.830	1.800	0	3	5	67.8	1	1	1	1	1	2	2	2	1	2	2	1	2	2	2	3	0
kf171240	2017	20171010	1	72	1	2	3	2	3		2	2	3	4	2	36.5	39.6	36.3	41	1	1	161	2.55	1.56863	2.31	1.7316	1.390	1.470	0	0	7	52.2	1	1	1	1	1	2	2	3	1	2	1	1	1	2	2	3	0
kf160082	2016	20160620	1	79	2	1	2	2	5		3	2	3	4	2	32.1	30.7	32.5	30.9	3	1	165.5	4.7	0.851064	4.62	0.865801			0	0	7	63.3	1	1	1	2	1	3	2	2	2	1	2	1	1	2	2	3	0
kf161310	2016	20161018	1	79	1	2	3	4	4		2	2	3	4	1	27.3	25.8	29	25.4	1	1	162.6	4.89	0.817996	4.91	0.814664			0	7	7	77.5	1	1	1	1	1	4	4	4	2	2	1	1	1	2	2	3	0
kf170130	2017	20170601	1	79	1	4	3	2	5		4	2	3	4	2	36.5	29.7	35.8	30.7	2	3	156.4	4.14	0.966184	4.12	0.970874	1.080	1.000	0	2	7	48.3	2	1	1	1	1	3	3	3	2	2	1	1	1	1	2	3	1
kf170412	2017	20170711	1	76	1	2	1	4	5	1	1	2	3	4	1	29.9	34.5	33.4	36.4	2	2	154.8	3.14	1.27389	2.76	1.44928	1.090	1.040	0	6	7	67.1	1	1	1	2	1	4	4	4	2	2	2	1	2	2	2	3	0
kf171230	2017	20171010	1	80	1	2	2	2	1		2	2	3	4	2	29.7	27.9	30.1	25.7	2	1	166.4	4.08	0.980392	3.51	1.1396	0.860	1.100	0	0	0	59.4	1	1	1	1	1	3	3	3	2	2	2	1	1	2	2	3	0
kf171239	2017	20171010	1	79	1	2	1	4	5	1	4	2	3	4	2	30.2	29.4	32.2	30.6	3	2	148	3.93	1.01781	3.66	1.0929	1.130	1.140	0	3	4	45	1	1	1	2	1	1	1	2	2	2	2	1	2	1	2	3	0
kf171279	2017	20171013	1	80	2	1	2	4	5		1	2	3	4	2	24.9	23.7	21.2	23.9	4	4	152.2	6.22	0.643087	6.02	0.664452	0.650	0.680	0	0	7	54.9	1	1	1	1	1	4	4	4	2	1	2	1	1	2	2	3	0
kf160145	2016	20160629	1	83	1	2	2	2	5		5	2	3	4	2	24	26.3	25.1	27	2	2	145.3	3.71	1.07817	3.65	1.09589			0	1	1	56.2	3	2	2	4	2	1	1	2	3	2	2	1	1	1	2	3	0
kf160845	2016	20160902	1	82	1	4	3	4	3		4	2	3	4	1	28.2	26.2	30.4	25.5	4	4	146	4.44	0.900901	4.14	0.966184			0	1	3	56.1	1	1	1	3	2	2	2	2	3	2	1	1	1	1	2	3	0
kf160890	2016	20160906	1	81	1	4	3	1	5	1	3	2	3	4	2	25.5	24.8	26.6	27	3	3	146.5	5.3	0.754717	4.88	0.819672			1	0	5	53	2	1	2	2	2	1	1	1	3	2	1	1	2	2	2	3	1
kf160836	2016	20160901	1	73	1	2	3	5	2		3	2	3	4	2	30	26.6	29	29	3	2	144.9	3.39	1.17994	3.32	1.20482			0	0	5	43.5	2	1	1	2	1	3	3	3	1	2	1	2	1	2	2	3	1
kf161167	2016	20161005	1	74	1	2	1	5	3		4	2	3	4	2	37.9	40	37.1	39.2	1	1	149.5	3.05	1.31148	2.9	1.37931			0	0	7	54.6	1	1	1	2	1	2	4	2	1	2	2	2	1	1	2	3	0
kf161314	2016	20161019	1	72	1	2	1	5	3		2	2	3	4	2	27.5	33.5	30.6	35.6	3	3	139.8	2.44	1.63934	2.42	1.65289			0	3	7	39.1	1	1	1	1	1	3	2	4	1	2	2	2	1	2	2	3	0
kf161342	2016	20161021	1	72	1	4	3	5	4		2	2	3	4	2	31	34.3	30.9	32.1	1	1	159.4	2.5	1.6	2.44	1.63934			0	0	7	59.6	1	1	1	1	1	3	3	4	1	2	1	2	1	2	2	3	0
kf161462	2016	20161110	1	72	1	4	1	5	9		3	2	3	4	2	41.6	41.3	40.9	42	1	1	159.7	3.13	1.27796	3.31	1.20846			0	1	4	55.9	2	1	1	2	1	4	3	4	1	2	2	2	1	2	2	3	1
kf170001	2017	20170411	1	71	1	2	3	5	5		2	2	3	4	2	39.7	41	38.2	41.8	2	1	154.6	3.18	1.25786	3.09	1.2945	1.310	1.160	2	2	5	55.1	1	1	1	1	1	2	2	2	1	2	1	2	1	2	2	3	0
kf170135	2017	20170601	1	75	1	2	3	5	3		3	2	3	4	2	35.8	38.3	36.6	37.4	1	1	173.2	3.46	1.15607	3.34	1.1976	1.140	1.240	0	1	7	60.3	1	1	1	1	1	3	3	3	1	2	1	2	1	2	2	3	0
kf170561	2017	20170725	1	71	1	2	2	5	3	1	3	2	3	4	2	33.3	34.5	34.9	35.1	2	1	150	3.32	1.20482	3.4	1.17647	0.960	1.040	3	7	7	63	1	1	1	1	1	3	3	2	1	2	2	2	2	2	2	3	0
kf170587	2017	20170727	1	75	1	2	3	5	4	1	4	2	3	4	2	31.2	29.6	32.3	28.7	4	1	148.8	3.2	1.25	3.08	1.2987	1.140	1.140	0	7	7	50.8	1	1	1	1	1	3	3	3	1	2	1	2	2	1	2	3	0
kf170987	2017	20170907	1	75	1	2	3	5	3		2	2	3	4	2	36.3	38.9	36.3	40.4	1	1	153.2	2.88	1.38889	2.73	1.4652	1.250	1.190	0	2	5	53.5	1	1	1	1	1	4	3	3	1	2	1	2	1	2	2	3	0
kf171016	2017	20170912	1	71	1	2	2	5	2		3	2	3	4	2	27.7	26.4	27.9	27	1	1	147.6	4.02	0.995025	4.06	0.985222	0.750	0.730	0	2	7	52	1	1	1	1	1	4	4	4	1	2	2	2	1	2	2	3	0
kf171113	2017	20170921	1	75	1	2	1	5	3	1	3	2	3	4	2	33.2	27.4	34	28.1	1	1	162	3.38	1.18343	3.2	1.25	1.190	1.180	0	0	7	87.4	1	1	1	1	1	4	3	3	1	2	2	2	2	2	2	3	0
kf171393	2017	20171026	1	72	1	2	3	5	1		3	2	3	4	2	40.3	44.6	39.5	40.7	1	1	159.2	3.58	1.11732	3.26	1.22699	1.060	0.970	0	5	7	65.2	1	1	1	1	1	2	2	2	1	2	1	2	1	2	2	3	0
kf171432	2017	20171106	1	70	1	2	3	5	1		3	2	3	4	2	35.9	38.5	35.3	39.1	1	1	151.8	2.64	1.51515	2.78	1.43885	1.190	1.180	0	5	7	51	2	1	1	2	1	4	3	4	1	2	1	2	1	2	2	3	1
kf171449	2017	20171109	1	71	1	4	3	5	1		3	2	3	4	2	36.1	31.1	38.9	34.1	1	1	165	2.78	1.43885	2.78	1.43885			3	0	7	69.1	1	1	1	1	1	3	3	3	1	2	1	2	1	2	2	3	0
kf160023	2016	20160602	1	77	1	2	3	5	9		2	2	3	4	2	35.7	31.3	37	30.6	1	1	155.3	2.9	1.37931	2.55	1.56863			0	2	6	62.5	1	1	1	1	1	4	3	3	2	2	1	2	1	2	2	3	0
kf160184	2016	20160704	1	83	1	2	1	5	4		3	2	3	4	2	25.4	24.8	24.6	23.7	3	3	158.8	3.47	1.15274	3.5	1.14286			0	7	7	64.8	1	1	1	1	1	2	2	2	3	2	2	2	1	2	2	3	0
kf160591	2016	20160812	1	70	2	3	3	6	4		3	2	3	4	2	36.7	37.9	37	36.3	1	1	157.6	4.12	0.970874	4.22	0.947867			1	7	7	60.3	1	1	1	1	1	4	4	4	1	1	1	3	1	2	2	3	0
kf160659	2016	20160819	1	75	1	2	2	6	4		4	2	3	4	2	25.9	24.1	26.5	24.9	2	2	161.2	3.53	1.13314	3.03	1.32013			0	7	7	64.8	1	1	1	1	1	3	3	2	1	2	2	3	1	1	2	3	0
kf161169	2016	20161005	1	71	1	2	3	6	3		3	2	3	4	2	33.8	34.2	34.1	34.4	1	1	171.8	2.92	1.36986	2.87	1.39373			0	0	7	85.6	1	1	1	1	1	3	3	4	1	2	1	3	1	2	2	3	0
kf161512	2016	20161118	1	73	4	1	3	6	5		3	2	3	4	2	41.6	41.6	41.6	41.3	1	1	160.4	3.3	1.21212	3.38	1.18343			0	0	7	62.1	2	1	1	1	1	3	3	3	1	1	1	3	1	2	2	3	1
kf170112	2017	20170529	1	75	1	4	3	6	1	1	3	2	3	4	2	38.6	35.3	38	36	1	1	148.5	3.76	1.06383	3.5	1.14286	1.200	1.250	0	0	5	52.7	1	1	1	1	1	4	4	4	1	2	1	3	2	2	2	3	0
kf170118	2017	20170530	1	70	1	4	3	6	1		3	2	3	4	2	36.4	22.5	37	23.4	1	1	150	3.84	1.04167	3.82	1.04712	0.950	0.990	0	0	6	55.1	2	1	1	2	1	3	3	3	1	2	1	3	1	2	2	3	1
kf170146	2017	20170602	1	70	1	2	1	6	4		2	2	3	4	2	30	32.6	30	33.9	1	1	155.5	4.54	0.881057	4.62	0.865801	0.870	0.940	0	0	5	55.2	1	1	1	1	1	2	3	3	1	2	2	3	1	2	2	3	0
kf170147	2017	20170602	1	74	1	2	3	6	3		3	2	3	4	2	32.3	31.7	32.9	31.2	1	1	172.6	3.72	1.07527	3.38	1.18343	1.200	1.140	0	3	5	65.2	1	1	1	1	1	4	4	3	1	2	1	3	1	2	2	3	0
kf170306	2017	20170627	1	75	1	2	1	6	2		3	2	3	4	2	37	38	35.1	38.2	1	1	150.7	3.68	1.08696	3.24	1.23457	1.040	1.010	0	6	7	63.3	1	1	1	1	1	3	3	3	1	2	2	3	1	2	2	3	0
kf170307	2017	20170627	1	70	1	2	3	6	4		3	2	3	4	2	34.1	39.1	31.9	38.9	1	1	162.3	3.22	1.24224	2.76	1.44928	1.600	1.410	0	0	4	71.6	1	1	1	2	1	3	3	3	1	2	1	3	1	2	2	3	0
kf170562	2017	20170725	1	70	1	2	2	6	2		4	2	3	4	2	32.2	32	34.5	32	2	1	176.6	3.4	1.17647	3.68	1.08696	1.020	1.000	0	3	4	80	2	1	1	2	1	4	4	4	1	2	2	3	1	1	2	3	1
kf170904	2017	20170831	1	72	1	2	3	6	4	1	3	2	3	4	2	19	20.4	21.5	23.8	3	1	155.4	2.8	1.42857	2.64	1.51515	1.040	1.350	0	5	3	58.2	1	1	1	2	1	3	3	3	1	2	1	3	2	2	2	3	0
kf170970	2017	20170907	1	71	1	2	2	6	1	1	3	2	3	4	2	36.3	34.8	37.8	37.5	1	1	166.5	2.67	1.49813	2.31	1.7316	1.220	1.100	0	0	4	74.9	1	1	1	1	1	4	2	2	1	2	2	3	2	2	2	3	0
kf171049	2017	20170914	1	75	1	2	3	6	6		3	2	3	4	2	29.9	30.4	28.7	31.2	1	1	162.3	2.31	1.7316	2.25	1.77778	1.270	1.220	0	4	6	59.1	1	1	1	1	1	4	3	3	1	2	1	3	1	2	2	3	0
kf171059	2017	20170914	2	70	1	2	3	6	4		3	1	3	4	2	21	22.4	21.7	21.3	2	2	165	2.48	1.6129	2.38	1.68067	1.540	1.480	1	1	7	63	1	1	1	1	1	3	3	3	1	2	1	3	1	2	2	3	0
kf171212	2017	20170928	1	72	1	2	3	6	4		2	2	3	4	2	33.7	36	36.5	30.9	1	1	158	3.39	1.17994	3.6	1.11111	1.150	1.200	1	7	0	52.2	1	1	1	1	1	4	4	4	1	2	1	3	1	2	2	3	0
kf171436	2017	20171106	1	73	1	2	3	6	1		2	2	3	4	2	33	24.8	33	23.7	1	1	160.8	3.74	1.06952	3.82	1.04712	0.990	0.930	1	1	7	64.6	1	1	1	1	1	3	4	4	1	2	1	3	1	2	2	3	0
kf171451	2017	20171110	1	74	1	4	2	6	4		3	2	3	4	2	27.6	29	28.1	30.3	1	1	159.3	3.43	1.16618	3.12	1.28205			1	0	3	58	1	1	1	1	1	4	4	4	1	2	2	3	1	2	2	3	0
kf160628	2016	20160818	1	76	1	2	3	6	4		3	2	3	4	2	29.6	35.1	28.3	36.6	1	1	161.5	2.41	1.65975	2.69	1.48699			3	3	7	66.8	1	1	1	1	1	4	4	4	2	2	1	3	1	2	2	3	0
kf161045	2016	20160923	1	76	1	2	3	6	4		4	2	3	4	2	22.2	25.5	22.4	25.4	1	1	146.4	3.32	1.20482	3.11	1.28617			0	7	5	48.5	2	1	1	1	1	4	4	4	2	2	1	3	1	1	2	3	1
kf161078	2016	20160927	1	76	1	4	1	6	4		3	2	3	4	2	41.2	35.9	43.9	36.4	2	1	151.4	2.02	1.9802	2.26	1.76991			0	0	5	62.4	2	1	1	1	1	3	4	3	2	2	2	3	1	2	2	3	1
kf161172	2016	20161005	1	80	1	2	1	6	1		3	2	3	4	2	30.3	27.7	32.3	25.7	1	1	169	2.84	1.40845	2.67	1.49813			1	1	5	77.4	1	1	1	1	1	4	3	4	2	2	2	3	1	2	2	3	0
kf161178	2016	20161005	1	78	1	2	2	6	3		3	2	3	4	2	28.6	30.3	30.7	28.2	1	1	164.3	4.05	0.987654	4.47	0.894855			0	2	3	65.5	1	1	1	1	1	4	4	4	2	2	2	3	1	2	2	3	0
kf161411	2016	20161031	1	77	1	2	3	6	4		2	2	3	4	1	37.2	33.9	41.7	37.5	1	1	168.2	1.88	2.12766	1.16	3.44828			1	5	5	65.8	1	1	1	1	1	4	4	4	2	2	1	3	1	2	2	3	0
kf170117	2017	20170530	1	76	1	2	3	6	4	1	2	2	3	4	2	33.5	26.6	34.5	27.6	1	1	168	3.12	1.28205	3.31	1.20846	1.280	1.270	0	4	3	54.1	1	1	1	1	1	4	4	4	2	2	1	3	2	2	2	3	0
kf170310	2017	20170627	1	78	1	4	3	6	1		3	2	3	4	2	34.3	34.6	35.7	34	1	1	163	3.56	1.1236	3.02	1.3245	1.070	1.140	0	0	5	66.6	1	1	1	1	1	2	4	4	2	2	1	3	1	2	2	3	0
kf170541	2017	20170724	1	80	1	2	3	6	4		2	2	3	4	2	26	23.3	26.1	22.5	2	4	166.5	3.42	1.16959	3.3	1.21212	1.080	1.100	0	3	3	73	1	1	1	1	1	4	4	4	2	2	1	3	1	2	2	3	0
kf171156	2017	20170925	1	80	1	2	3	6	4		4	2	3	4	2	21.3	20.4	20.3	20.5	1	1	153.5	5.72	0.699301	5.51	0.725953			0	2	6	59.2	2	2	2	2	1	2	2	3	2	2	1	3	1	1	2	3	1
kf171205	2017	20170928	1	80	2	1	3	6	5		3	2	3	4	2	34.1	31.6	32.9	29.7	1	1	152.1	3.3	1.21212	3.21	1.24611	1.290	1.250	0	2	7	54.7	1	1	1	1	1	4	4	4	2	1	1	3	1	2	2	3	0
kf171251	2017	20171011	1	78	1	4	2	6	4		3	2	3	4	2	25.4	28.1	24.6	31.6	1	1	167.3	3.78	1.0582	3.38	1.18343	1.050	1.140	0	6	7	58.7	1	1	1	1	1	4	4	4	2	2	2	3	1	2	2	3	0
kf171353	2017	20171020	1	76	1	2	3	6	5		3	2	3	4	2	37.4	33.3	36.8	32.7	1	1	151.3	3.33	1.2012	3.21	1.24611	1.190	1.360	4	0	7	50.9	1	1	1	1	1	4	3	3	2	2	1	3	1	2	2	3	0
kf171439	2017	20171107	1	76	1	2	1	6	5		2	2	3	4	2	30.6	28.7	31.8	30.7	1	1	142.5	2.78	1.43885	2.6	1.53846	1.200	1.160	1	7	7	43.2	1	1	1	1	1	3	3	3	2	2	2	3	1	2	2	3	0
kf161381	2016	20161026	1	82	1	2	1	6	5		2	2	3	4	1	22	27.1	21.3	30.3	2	1	166.8	4.55	0.879121	4.42	0.904977			0	0	7	76	1	1	1	1	1	3	3	3	3	2	2	3	1	2	2	3	0
kf170115	2017	20170530	1	81	1	2	3	6	5		2	2	3	4	2	27.8	28.8	28.9	27.9	1	1	153.9	4.34	0.921659	3.96	1.0101	0.880	0.920	0	0	4	51	2	1	1	1	1	3	3	3	3	2	1	3	1	2	2	3	1
kf160156	2016	20160630	1	75	1	2	1	8	2		2	2	3	4	2	42.6	46	44.1	47.6	2	2	139.2	3.86	1.03627	3.75	1.06667			0	1	6	43.2	1	1	1	2	1	2	2	3	1	2	2	4	1	2	2	3	0
kf160695	2016	20160823	1	71	1	2	3	8	2		3	2	3	4	2	29.4	26.7	30.4	28.9	1	1	156.3	2.17	1.84332	2.28	1.75439			0	3	7	61.2	1	1	1	1	1	4	4	4	1	2	1	4	1	2	2	3	0
kf160806	2016	20160830	1	73	1	2	3	8	2		1	2	3	4	2	32.9	28.2	34.2	32.5	1	1	161.7	3.66	1.0929	3.3	1.21212			7	7	7	58.7	1	1	1	1	1	4	4	4	1	2	1	4	1	2	2	3	0
kf160829	2016	20160901	1	75	1	2	1	8	3	1	4	2	3	4	2	31.5	31.3	31.6	36.9	1	1	146.1	3.92	1.02041	3.89	1.02828			0	2	7	50	1	1	1	2	1	3	3	3	1	2	2	4	2	1	2	3	0
kf160861	2016	20160905	1	74	1	2	3	8	3		3	2	3	4	2	30.4	32.3	32.8	29.7	2	1	162.4	3.22	1.24224	3.4	1.17647			1	3	7	65	1	1	1	2	1	3	3	4	1	2	1	4	1	2	2	3	0
kf160975	2016	20160913	1	72	1	4	1	8	1		4	2	3	4	2	31.6	28.8	30.8	28.8	1	1	172.9	3.13	1.27796	3.02	1.3245			0	0	7	67.1	1	1	1	1	1	4	3	3	1	2	2	4	1	1	2	3	0
kf160988	2016	20160919	1	75	1	2	3	8	3		4	2	3	4	2	23.5	28.6	23.9	30.4	3	3	169.7	3.03	1.32013	3.28	1.21951			0	1	5	75	2	1	2	1	1	2	2	3	1	2	1	4	1	1	2	3	1
kf161062	2016	20160926	1	73	1	4	1	8	3		2	2	3	4	2	34.7	30.5	37.6	31.1	1	3	161	4.29	0.932401	4.31	0.928074			0	7	7	75.8	2	1	2	1	2	2	1	2	1	2	2	4	1	2	2	3	1
kf161204	2016	20161007	1	74	1	4	1	8	1		3	2	3	4	2	32.1	29.2	34.5	30	1	1	167.5	3.24	1.23457	3.22	1.24224			2	3	7	71.2	1	1	1	1	1	3	2	3	1	2	2	4	1	2	2	3	0
kf161266	2016	20161013	1	74	1	2	3	8	3	1	3	2	3	4	2	21.9	21.4	21.9	22.8	1	1	168.2	3.39	1.17994	2.94	1.36054			0	6	7	62.2	3	1	1	1	1	4	4	4	1	2	1	4	2	2	2	3	0
kf161300	2016	20161017	1	70	1	4	2	8	4		3	2	3	4	2	34.7	34.3	38.5	32.2	1	1	166.1	2.6	1.53846	2.49	1.60643			1	2	4	67.6	1	1	1	2	1	4	4	4	1	2	2	4	1	2	2	3	0
kf170180	2017	20170608	1	71	1	4	1	8	3	1	3	2	3	4	2	33.1	33.7	30.7	34.1	1	1	158.8	2.9	1.37931	2.79	1.43369	1.310	1.290	0	6	6	54.1	1	1	1	1	1	4	4	4	1	2	2	4	2	2	2	3	0
kf170191	2017	20170612	1	71	1	2	3	8	5		4	2	3	4	2	30.3	24.1	32.1	27.1	1	1	147	3.17	1.26183	3	1.33333	1.000	0.990	3	7	7	49.8	1	1	1	1	1	4	4	4	1	2	1	4	1	1	2	3	0
kf170305	2017	20170627	1	71	1	2	2	8	2		3	2	3	4	2	56.6	47.8	58.9	49.3	1	1	165.6	3.18	1.25786	2.74	1.45985	1.430	1.240	1	3	5	77.5	1	1	1	1	1	4	4	4	1	2	2	4	1	2	2	3	0
kf170313	2017	20170627	1	74	1	2	1	8	5		4	2	3	4	2	25.5	29.9	26.5	31	4	4	151	3.43	1.16618	3	1.33333	1.230	1.450	0	0	3	57	2	1	1	1	1	2	4	4	1	2	2	4	1	1	2	3	1
kf170314	2017	20170627	1	71	1	2	3	8	3		3	2	3	4	2	33.5	31.3	32.3	30	1	1	144.3	4.36	0.917431	3.74	1.06952	0.850	0.920	0	5	7	58.5	2	1	1	2	1	4	4	4	1	2	1	4	1	2	2	3	1
kf170321	2017	20170628	1	75	1	2	1	8	2		1	2	3	4	2		35.1		34.7	1	1	159.8	3.68	1.08696	3.44	1.16279	1.210	1.170	2	5	7	64.5	1	1	1	1	1	4	4	4	1	2	2	4	1	2	2	3	0
kf170572	2017	20170726	1	70	1	4	3	8	1		3	2	3	4	2	33.8	33.4	33.5	34.8	1	1	150.9	2.5	1.6	2.44	1.63934	1.430	1.460	6	6	7	43.2	1	1	1	1	1	4	4	4	1	2	1	4	1	2	2	3	0
kf171013	2017	20170911	1	74	1	4	2	8	2		3	2	3	4	2	32.5	32.6	34.8	32.1	1	1	142	2.7	1.48148	2.67	1.49813	1.100	1.090	0	7	7	51.1	1	1	1	1	1	4	4	4	1	2	2	4	1	2	2	3	0
kf171015	2017	20170912	1	71	1	2	1	8	1		3	2	3	4	2	31.4	32	32.2	31.1	1	1	164.9	2.58	1.55039	2.58	1.55039	1.040	1.160	6	4	6	60.8	1	1	1	1	1	4	4	4	1	2	2	4	1	2	2	3	0
kf171068	2017	20170915	2	70	1	2	1	8	5		3	2	3	4	2	21.9	23.4	21.5	22	1	1	161.3	3.12	1.28205	3.08	1.2987	1.180	1.180	3	0	3	74.8	1	1	1	1	1	3	3	2	1	2	2	4	1	2	2	3	0
kf171407	2017	20171027	1	74	1	4	3	8	2		3	2	3	4	2	31.9	31.7	30.8	32.4	2	1	163.1	2.94	1.36054	2.92	1.36986	1.360	1.370	0	3	6	61.4	1	1	1	2	1	2	3	2	1	2	1	4	1	2	2	3	0
kf171410	2017	20171027	1	73	1	4	3	8	1		3	2	3	4	2	31.7	31.2	33.9	33	1	1	154.9	3.76	1.06383	3.78	1.0582	1.000	0.900	0	1	7	48.7	1	1	1	3	2	3	3	3	1	2	1	4	1	2	2	3	0
kf171455	2017	20171114	1	73	1	2	3	8	1	1	3	2	3	4	2	35.6	40.7	37.7	41.6	1	1	170.5	3.08	1.2987	3.42	1.16959	0.980	1.100	0	1	2	67.6	1	1	1	1	1	4	4	4	1	2	1	4	2	2	2	3	0
kf160187	2016	20160704	1	76	1	4	2	8	2		2	2	3	4	2	39.8	39.3	39.1	39.1	2	1	156.4	4.06	0.985222	3.52	1.13636			7	4	5	49.5	1	1	1	2	1	4	4	4	2	2	2	4	1	2	2	3	0
kf160219	2016	20160707	1	76	1	2	1	8	2		1	2	3	4	2	36.9	35.8	36.2	31.7	1	1	161.2	2.85	1.40351	3.03	1.32013			0	7	7	59.3	1	1	1	1	1	3	4	4	2	2	2	4	1	2	2	3	0
kf161552	2016	20161129	1	79	2	3	1	8	1	1	3	2	3	4	2	29.2	27.3	28.6	26.8	1	1	160.1	3.43	1.16618	3.28	1.21951			0	7	7	65.8	1	1	1	1	1	3	3	3	2	1	2	4	2	2	2	3	0
kf170107	2017	20170526	1	78	1	2	3	8	2		3	2	3	4	2	29.1	24.3	28.6	23.7	1	1	150.1	3.58	1.11732	3.41	1.17302	1.110	1.090	0	7	7	58.6	2	1	2	1	2	3	4	4	2	2	1	4	1	2	2	3	1
kf170129	2017	20170601	1	76	1	2	1	8	5		3	2	3	4	2	34.8	36.2	34.4	36.8	1	1	160.4	4.66	0.858369	4.42	0.904977	0.930	0.910	0	1	7	61.8	1	1	1	2	1	4	4	4	2	2	2	4	1	2	2	3	0
kf170226	2017	20170615	1	78	1	2	3	8	4		4	2	3	4	2	31.5	34.1	33.8	34.6	1	1	146.2	2.99	1.33779	3.27	1.22324	1.260	1.270	0	6	6	65.3	1	1	1	1	1	4	4	4	2	2	1	4	1	1	2	3	0
kf170256	2017	20170620	1	76	1	4	1	8	1		3	2	3	4	2	31.9	32.9	33.7	32.7	1	1	157.8	2.99	1.33779	3.27	1.22324	1.120	1.080	2	2	1	72.4	1	1	1	2	1	4	4	4	2	2	2	4	1	2	2	3	0
kf170638	2017	20170803	1	76	1	2	3	7	3		3	2	3	4	2	34.4	36.6	35.1	35.3	1	1	157.9	4.3	0.930233	4	1	1.090	1.000	0	0	7	70.6	2	1	1	2	2	3	3	3	2	2	1	4	1	2	2	3	1
kf170769	2017	20170818	1	79	1	3	3	8	3		3	2	3	4	2	28	30	28.8	32	1	1	164.9	4.32	0.925926	4.11	0.973236	0.750	0.900	0	7	5	69.4	1	1	1	1	1	3	3	3	2	2	1	4	1	2	2	3	0
kf170801	2017	20170822	1	78	1	6	3	8	2		3	2	3	4	2	27.4	27.1	26.7	26.4	2	2	163.5	5.1	0.784314	5.19	0.770713	0.720	0.820	0	0	7	72.5	2	2	2	1	1	2	2	3	2	2	1	4	1	2	2	3	1
kf170952	2017	20170905	1	79	1	2	2	8	2		3	2	3	4	2	36.4	31.5	37.8	30.1	1	1	152.7	2.37	1.68776	2.43	1.64609	1.040	1.070	0	7	7	54.1	1	1	1	1	1	4	4	4	2	2	2	4	1	2	2	3	0
kf171018	2017	20170912	1	76	1	2	2	8	9		3	2	3	4	1	29.9	19.2	31.2	18	4	4	159.1	4.05	0.987654	3.9	1.02564	0.810	0.790	0	0	5	57	1	1	1	1	1	1	1	1	2	2	2	4	1	2	2	3	0
kf171356	2017	20171023	1	77	1	2	3	8	4	1	3	2	3	4	2	27.6	29.4	29.6	29.6	2	1	169.2	3.3	1.21212	2.94	1.36054	1.450	1.450	0	5	7	74.2	1	1	1	1	2	2	4	4	2	2	1	4	2	2	2	3	0
kf171413	2017	20171030	1	78	1	2	1	8	2		3	2	3	4	2	32.9	29.1	33	29.7	1	1	142	2.89	1.38408	2.8	1.42857	1.320	1.400	1	7	7	55.6	1	1	1	2	1	4	4	4	2	2	2	4	1	2	2	3	0
kf161390	2016	20161027	1	82	1	2	2	8	3	1	3	2	3	4	2	35.4	32.8	36.2	33.4	1	1	159	4	1	3.45	1.15942			0	0	7	67.5	1	1	1	1	1	3	3	2	3	2	2	4	2	2	2	3	0
kf161422	2016	20161101	1	81	1	2	1	8	4		4	2	3	4	2	24.8	23.5	26.7	25.5	1	1	170.6	2.81	1.42349	3.45	1.15942			0	5	6	62.3	2	1	1	1	1	2	4	4	3	2	2	4	1	1	2	3	1
kf161449	2016	20161108	1	81	3	1	3	8	5		3	2	3	4	2	30.1	26.8	31	27.6	1	1	155.5	3.63	1.10193	3.51	1.1396			0	0	7	62	1	1	1	1	1	4	4	4	3	1	1	4	1	2	2	3	0
kf170078	2017	20170522	1	81	1	4	3	8	5		3	2	3	4	2	28.8	29	29.4	28.8	4	3	162.3	3.81	1.04987	4.05	0.987654	0.900	0.980	0	7	0	71.5	1	1	1	1	1	4	4	4	3	2	1	4	1	2	2	3	0
kf170086	2017	20170523	1	81	1	2	3	8	2		2	2	3	4	2	15.2	26.3	14.9	26.4	1	1	147.2	4.11	0.973236	3.66	1.0929	1.040	1.050	0	0	7	62	1	1	1	1	1	3	4	4	3	2	1	4	1	2	2	3	0
kf160079	2016	20160617	1	77	2	1	3	4	9		4	2	1	4	2	25.4	32.5	25.6	33.6	4	4	157.9	6.06	0.660066	5.67	0.705467			0	0	7	55.5	4	1	1	4	1	2	3	2	2	1	1	1	1	1	3	3	0
kf171135	2017	20170922	1	76	1	2	2	4	5	1	3	2	1	4	2	32.4	32.4	33.1	31	1	1	162	3.87	1.03359	3.75	1.06667			0	7	7	60.4	1	1	1	1	1	2	3	3	2	2	2	1	2	2	3	3	0
kf170372	2017	20170706	1	74	1	2	3	5	5		2	2	1	4	2	32.7	27.5	33.9	33.9	1	1	154	2.73	1.4652	2.52	1.5873	1.450	1.670	0	0	7	50.7	1	1	1	1	1	4	4	4	1	2	1	2	1	2	3	3	0
kf171263	2017	20171012	1	71	2	3	1	5	5	1	3	2	1	4	2	27.3	22.9	27.8	20.6	1	1	165.9	3.5	1.14286	3.42	1.16959	0.930	1.000	0	5	7	51.1	1	1	1	1	1	4	4	4	1	1	2	2	2	2	3	3	0
kf170516	2017	20170720	1	74	1	2	3	6	4		3	2	2	4	2	38.4	27.2	39	27.7	2	2	147.6	3.12	1.28205	2.98	1.34228	1.150	1.200	0	7	7	64.4	1	1	1	1	1	4	4	4	1	2	1	3	1	2	3	3	0
kf170861	2017	20170829	1	70	2	1	1	6	4	1	3	2	1	4	2	35.7	32.4	33.9	32	1	1	144.9	3.82	1.04712	3.4	1.17647	0.970	0.940	0	2	7	66.2	1	1	1	2	1	4	4	4	1	1	2	3	2	2	3	3	0
kf171095	2017	20170919	1	75	1	2	3	6	4		4	2	1	4	2	34.7	34.6	34.7	35.3	1	1	156	3.48	1.14943	3	1.33333	1.210	1.200	1	3	7	60.5	2	1	2	1	1	3	3	4	1	2	1	3	1	1	3	3	1
kf160670	2016	20160819	1	78	1	2	3	6	5	1	2	2	1	4	1	25.7	24.2	27.3	22.3	1	1	151.1	2.6	1.53846	2.86	1.3986			0	7	2	55.5	1	1	1	1	1	4	4	4	2	2	1	3	2	2	3	3	0
kf160837	2016	20160901	1	77	1	2	2	6	4		3	2	1	4	2	24.2	25.9	27.2	27.2	4	3	159	3.62	1.10497	4.13	0.968523			0	0	3	67.6	1	1	1	2	1	2	2	2	2	2	2	3	1	2	3	3	0
kf170437	2017	20170713	1	77	2	1	3	6	2		3	2	1	4	2	27.8	30.7	33.6	33.1	1	1	150.6	4.39	0.911162	4.05	0.987654	0.980	0.880	0	0	7	57.1	1	1	1	2	2	3	3	3	2	1	1	3	1	2	3	3	0
kf160116	2016	20160623	1	83	1	2	1	6	4		4	2	1	4	2	25.3	21	24.9	22.9	1	1	168.3	4.24	0.943396	4.5	0.888889			0	0	4	75.1	3	1	3	3	1	3	3	3	3	2	2	3	1	1	3	3	0
kf171020	2017	20170912	1	83	2	1	3	6	4		3	2	1	4	2	27.1	26.4	28.2	27	1	1	158	3.8	1.05263	3.99	1.00251	0.870	0.930	0	3	7	61.3	1	1	1	2	1	3	3	3	3	1	1	3	1	2	3	3	0
kf160851	2016	20160902	1	75	1	2	3	8	3		2	2	1	4	2	34.9	30.4	36.9	31.1	2	1	160.6	2.92	1.36986	3.33	1.2012			6	6	7	60.2	1	1	1	1	1	1	1	2	1	2	1	4	1	2	3	3	0
kf161532	2016	20161123	1	73	1	4	2	8	2		3	2	1	4	2	25.9	26.4	26.2	26.4	1	1	148	2.37	1.68776	2.4	1.66667			2	0	7	57	1	1	1	1	1	4	4	4	1	2	2	4	1	2	3	3	0
kf170685	2017	20170808	1	71	1	2	3	8	2		2	2	1	4	2	34.6	31.3	37.9	35.6	1	1	153.8	2.7	1.48148	2.1	1.90476	1.850	1.550	0	7	7	52.4	1	1	1	1	1	3	4	4	1	2	1	4	1	2	3	3	0
kf171398	2017	20171026	1	75	1	2	3	8	4		3	2	1	4	2	38	37.1	39.1	38.2	2	1	149.2	3.32	1.20482	3.06	1.30719	1.120	1.040	0	6	5	47.7	1	1	1	1	1	3	3	4	1	2	1	4	1	2	3	3	0
kf160224	2016	20160707	1	80	1	2	3	8	5		3	2	2	4	2	26.2	7.5	22.1	5.8	3	2	148.6	4.16	0.961538	4.53	0.883002			0	2	3	55.4	1	1	1	2	1	3	3	4	2	2	1	4	1	2	3	3	0
kf161177	2016	20161005	1	78	1	2	1	8	4		3	2	1	4	2	35.8	34.2	38.2	33.9	1	1	167.2	4.08	0.980392	4.51	0.886918			0	3	7	65.5	2	1	2	2	1	3	4	3	2	2	2	4	1	2	3	3	1
kf161336	2016	20161021	1	78	1	2	1	7	4		4	2	1	4	2	23.5	23.8	26.1	25.7	1	1	169.1	4.29	0.932401	4.06	0.985222			0	0	7	65.5	1	1	1	1	1	3	3	3	2	2	2	4	1	1	3	3	0
kf170270	2017	20170621	1	80	1	4	3	8	5		4	2	1	4	1	21.1	19.1	20.8	19	4	2	163.3	6	0.666667	5.65	0.707965			0	0	7	61.5	2	1	1	2	1	4	4	4	2	2	1	4	1	1	3	3	1
kf171399	2017	20171026	1	83	1	2	3	8	2		3	2	1	4	2	38.6	36.1	42.4	38.5	1	1	140.7	3.28	1.21951	3.3	1.21212	1.100	1.110	0	2	2	38.5	1	1	1	1	1	3	4	3	3	2	1	4	1	2	3	3	0
kf160014	2016	20160526	2	74	2	1	3	2	5		3	3		5	2	23	19.3	23.4	18	2	1	161.9	4.19	0.954654	4.14	0.966184			0	3	7	58.9	1	1	1	3	1	2	3	3	1	1	1	1	1	2	1	4	0
kf160057	2016	20160614	2	72	1	4	2	4	3	1	3	3		5	2	17.1	15.7	17	17.8	2	2	156.6	4.19	0.954654	3.87	1.03359			0	6	3	67.4	2	1	2	3	1	3	3	1	1	2	2	1	2	2	1	4	1
kf160150	2016	20160629	1	74	3	1	3	2	9	1	3	3		5	2	32.1	35.8	32.8	36.4	3	4	165.7	3.06	1.30719	3.09	1.2945			6	5	7	83.1	1	1	1	2	3	2	2	2	1	1	1	1	2	2	1	4	0
kf160282	2016	20160714	2	73	2	1	3	4	5		4	3		5	2	16.8	14.1	16.1	15.9	2	2	159.5	4.21	0.950119	3.71	1.07817			0	0	3	60.9	3	1	1	5	4	1	1	1	1	1	1	1	1	1	1	4	0
kf160291	2016	20160715	2	70	1	2	3	2	9		3	3		5	2	18	23	17.3	20	4	4	147.8	3.72	1.07527	3.45	1.15942			0	0	7	61.4	1	1	1	4	3	1	1	1	1	2	1	1	1	2	1	4	0
kf160515	2016	20160808	2	72	1	2	2	4	4	1	5	3		5	2	24.1	21.7	25.5	20.7	4	2	149.8	4.58	0.873362	4.4	0.909091			0	7	3	52.6	1	1	1	1	1	3	3	3	1	2	2	1	2	1	1	4	0
kf160641	2016	20160818	2	74	2	1	1	4	5		4	3		5	2	23.7	19.9	24.1	18.2	3	3	153.2	5.62	0.711744	5.7	0.701754			0	0	1	57.6	2	1	1	2	1	2	3	2	1	1	2	1	1	1	1	4	1
kf160642	2016	20160818	2	73	1	2	1	4	5	1	1	3		5	2	15	14.4	16.8	13.8	1	1	166.1	3.66	1.0929	3.23	1.23839			0	2	2	63	1	1	1	1	1	3	3	3	1	2	2	1	2	2	1	4	0
kf160953	2016	20160912	1	74	1	1	1	4	5	1	2	3		5	2	45.8	39.1	45.6	38.9	1	1	160.7	2.91	1.37457	2.54	1.5748			6	4	6	57.5	1	1	1	1	1	4	4	4	1	2	2	1	2	2	1	4	0
kf161229	2016	20161010	2	75	2	3	1	4	9		3	3		5	2	20.2	22	22	23.1	2	1	162.3	3.18	1.25786	3.48	1.14943			0	5	7	61.2	2	2	1	2	2	3	2	2	1	1	2	1	1	2	1	4	1
kf170634	2017	20170802	2	73	1	2	2	4	9		4	3		5	2	24.7	20.9	25.3	20.3	2	2	168.8	3.54	1.12994	3.84	1.04167	0.930	1.040	0	7	7	79	2	1	1	2	1	3	3	3	1	2	2	1	1	1	1	4	1
kf170818	2017	20170823	2	72	2	3	3	4	5		4	3		5	1	26.4	27.1	25.3	27	4	1	159.9	3.3	1.21212	3.03	1.32013	1.060	1.260	0	5	7	62	1	1	1	2	1	1	1	1	1	1	1	1	1	1	1	4	0
kf171096	2017	20170919	2	72	3	1	2	4	5		3	3		5	2	19.9	22.2	20.9	22.2	1	1	165.4	3.94	1.01523	3.84	1.04167	0.900	0.930	0	0	7	64.5	1	1	1	2	1	1	3	2	1	1	2	1	1	2	1	4	0
kf171220	2017	20170929	2	70	1	2	2	4	5		1	3		5	2	22.2	22.2	21.5	19.1	1	1	156.4	3.99	1.00251	3.45	1.15942	1.150	1.030	0	5	3	69.9	1	1	1	1	1	4	4	4	1	2	2	1	1	2	1	4	0
kf171314	2017	20171017	2	72	1	2	1	4	5		4	3		5	2	21.8	20.6	22.7	21.5	2	2	146.4	3.18	1.25786	2.97	1.3468	1.180	1.120	0	4	7	65.2	1	1	1	2	1	4	4	4	1	2	2	1	1	1	1	4	0
kf160284	2016	20160714	2	80	2	1	2	1	5	1	4	3		5	2	11.7	9.3	15.5	8.5	3	3	154.5	5.1	0.784314	4.17	0.959233			1	4	7	64.9	1	1	1	2	1	2	2	1	2	1	2	1	2	1	1	4	0
kf160442	2016	20160802	2	78	1	2	2	2	5	1	3	3		5	1	17	15.5	18	17.4	4	1	163.6	3.34	1.1976	3.35	1.19403			0	7	7	76.4	1	1	1	1	1	4	4	3	2	2	2	1	2	2	1	4	0
kf160640	2016	20160818	2	78	2	1	1	2	5	1	3	3		5	1	19.1	19.1	20.1	18.5	1	1	151.9	1.41	2.83688	2.79	1.43369			0	3	3	58.6	1	1	2	1	1	3	3	3	2	1	2	1	2	2	1	4	0
kf160928	2016	20160908	2	78	2	1	1	2	5		5	3		5	2	16.1	17.4	20.9	18.3	3	1	149.5	5.07	0.788955	5.37	0.744879			0	0	1	51.5	3	2	3	4	1	2	1	2	2	1	2	1	1	1	1	4	0
kf161200	2016	20161007	2	76	1	4	2	2	5		3	3		5	2	18.9	16.8	19.1	17.4	4	1	154.3	3.41	1.17302	3.09	1.2945			0	0	7	46.4	3	1	1	4	1	1	1	1	2	2	2	1	1	2	1	4	0
kf161440	2016	20161104	2	76	2	1	3	4	4		3	3		5	2	24.3	24.1	24.2	23.6	3	1	169	2.73	1.4652	3.06	1.30719			0	0	3	62	4	1	1	4	1	2	4	2	2	1	1	1	1	2	1	4	0
kf161441	2016	20161104	2	77	2	3	1	2	9	1	3	3		5	2	18.5	18.1	19.6	20	1	1	145.5	3.32	1.20482	3.37	1.18694			0	0	2	49.4	1	1	1	1	1	4	4	2	2	1	2	1	2	2	1	4	0
kf170629	2017	20170802	2	79	2	3	1	2	5	1	3	3		5	2	20.3	17.8	19.6	16.1	1	1	150.7	3.3	1.21212	3.2	1.25	0.890	0.910	0	3	7	56.3	1	1	1	1	1	3	3	3	2	1	2	1	2	2	1	4	0
kf160108	2016	20160622	2	82	1	2	2	2	4		3	3		5	2	19.7	18.6	19.9	18.3	1	1	163.3	3.77	1.06101	3.84	1.04167			0	4	4	71.7	1	1	1	2	1	2	2	2	3	2	2	1	1	2	1	4	0
kf170331	2017	20170629	2	81	2	1	1	2	5		3	3		5	2	18.2	18.1	18.1	17.4	1	1	144.6	4.29	0.932401	4.71	0.849257	0.770	0.780	0	0	7	47.5	3	1	2	2	2	1	1	1	3	1	2	1	1	2	1	4	0
kf171104	2017	20170920	2	82	2	1	3	4	5		2	3		5	2	21.9	21.9	23.2	22.8	1	1	144.2	3.1	1.29032	3.4	1.17647	1.150	1.180	0	3	7	50.2	1	1	1	2	1	3	3	4	3	1	1	1	1	2	1	4	0
kf160342	2016	20160721	1	75	1	2	3	5	5		3	3		5	2	29.6	28.1	30.6	26.8	9	1	164.7	3.28	1.21951	2.71	1.47601			0	0	7	68.5	1	1	1	2	1	1	2	3	1	2	1	2	1	2	1	4	0
kf160777	2016	20160829	2	74	2	1	2	5	4		4	3		5	2	22.5	20.1	20.8	20	3	3	152	3.95	1.01266	3.86	1.03627			0	0	7	47.4	1	1	1	2	2	2	2	2	1	1	2	2	1	1	1	4	0
kf161312	2016	20161018	1	73	1	2	2	5	2		3	3		5	2	18.8	23.6	15.2	25	1	4	165.5	2.95	1.35593	2.69	1.48699			0	0	7	69	1	1	1	2	1	2	3	4	1	2	2	2	1	2	1	4	0
kf170005	2017	20170414	2	71	2	3	2	5	5		5	3		5	2	19.9	15.4	19.7	13.4	4	1	160	4.11	0.973236	3.36	1.19048	0.940	0.920	0	4	3	67.7	2	1	2	2	3	2	2	2	1	1	2	2	1	1	1	4	1
kf170248	2017	20170619	2	73	1	5	1	5	1		4	3		5	2	28.9	29	29	27	1	1	162.7	3.3	1.21212	3.28	1.21951	1.080	1.060	0	0	5	50.5	1	1	1	1	1	4	4	3	1	2	2	2	1	1	1	4	0
kf170402	2017	20170710	1	70	1	2	2	5	5	1	3	3		5	2	36.3	38.5	37.8	38.7	1	1	171.2	2.66	1.50376	2.36	1.69492	1.740	1.560	0	0	7	71.3	1	1	1	1	1	4	4	4	1	2	2	2	2	2	1	4	0
kf170404	2017	20170710	1	73	1	2	3	5	5	1	3	3		5	2	31.6	36.4	35.8	37.2	3	2	158.9	2.94	1.36054	2.46	1.62602	1.450	1.440	0	4	7	59.8	1	1	1	1	1	4	4	4	1	2	1	2	2	2	1	4	0
kf170564	2017	20170726	1	73	1	4	3	5	4	1	3	3		5	2	26.7	23.7	26.1	23.1	1	1	160.2	3.79	1.05541	3.72	1.07527	1.020	1.030	0	4	7	59.4	1	1	1	1	1	3	3	2	1	2	1	2	2	2	1	4	0
kf170692	2017	20170809	1	71	1	2	2	5	4	1	3	3		5	2	31.3	33.2	32.9	33	1	1	165.2	2.64	1.51515	3.02	1.3245	1.190	1.330	3	1	7	85	1	1	1	1	1	3	3	2	1	2	2	2	2	2	1	4	0
kf170889	2017	20170831	1	79	2	1	1	5	4	1	3	3		5	2	35	35.3	34	35	1	1	144.4	3.32	1.20482	3.46	1.15607	1.120	1.120	0	7	7	63.5	1	1	1	2	1	2	2	3	2	1	2	2	2	2	1	4	0
kf171364	2017	20171023	1	76	1	4	3	5	5		3	3		5	2	35.6	41.1	36.5	44.3	1	1	172.4	2.55	1.56863	2.34	1.7094	1.330	1.470	0	6	7	82.7	1	1	1	1	1	2	2	2	2	2	1	2	1	2	1	4	0
kf161021	2016	20160921	1	82	2	3	1	5	5		4	3		5	2	28.1	25.2	28.1	24.4	2	2	169.9	3.24	1.23457	3.6	1.11111			0	0	7	71.5	2	1	1	2	2	2	2	1	3	1	2	2	1	1	1	4	1
kf160186	2016	20160704	1	74	1	2	3	6	4	1	3	3		5	2	31	31.8	30	31.8	2	1	157	3.46	1.15607	3.2	1.25			3	4	5	54.4	2	1	1	2	1	4	4	4	1	2	1	3	2	2	1	4	1
kf160662	2016	20160819	1	72	1	4	3	6	4		2	3		5	2	32.1	23.3	30.3	23.3	1	1	158.2	2.65	1.50943	3.31	1.20846			0	7	7	68.6	1	1	1	1	1	2	3	2	1	2	1	3	1	2	1	4	0
kf161181	2016	20161006	1	74	1	2	1	6	2		3	3		5	2	40.4	41.8	41.5	41.7	1	1	168.6	1.93	2.07254	1.96	2.04082			0	6	7	73.3	1	1	1	1	1	2	3	3	1	2	2	3	1	2	1	4	0
kf170308	2017	20170627	2	75	1	2	1	6	2		3	3		5	2	26.1	23.1	27.7	23.2	1	1	149.9	3.08	1.2987	3.04	1.31579	1.130	1.110	0	0	4	59.7	1	1	1	1	1	4	4	4	1	2	2	3	1	2	1	4	0
kf171423	2017	20171101	1	75	1	2	3	6	1	1	2	3		5	2	25.2	27.1	25.5	30.5	2	1	169.8	2.58	1.55039	2.68	1.49254	1.440	1.400	7	7	7	59.5	1	1	1	1	1	4	4	4	1	2	1	3	2	2	1	4	0
kf171458	2017	20171115	1	73	1	2	3	6	5	1	3	3		5	2	35.2	35	36	37.7	1	1	163.6	2.06	1.94175	2.16	1.85185	1.400	1.490	0	4	7	67	1	1	1	1	1	4	4	4	1	2	1	3	2	2	1	4	0
kf160163	2016	20160630	2	77	2	1	1	6	4		4	3		5	2	19.7	14.8	17.7	14.1	4	2	173	4.54	0.881057	4.65	0.860215			0	0	2	62.3	2	1	2	4	3	4	4	4	2	1	2	3	1	1	1	4	1
kf160783	2016	20160829	2	77	2	1	3	6	2		3	3		5	2	20.3	16.9	22.1	18.3	1	1	166.2	3.15	1.26984	2.83	1.41343			0	0	7	59.7	1	1	1	2	1	2	2	2	2	1	1	3	1	2	1	4	0
kf161010	2016	20160920	2	77	1	2	2	6	2		3	3		5	2	23.3	22.5	23	21.5	1	1	143.2	3.26	1.22699	4	1			0	2	7	49.7	1	1	1	1	1	3	4	3	2	2	2	3	1	2	1	4	0
kf161086	2016	20160927	1	80	1	2	3	6	3		3	3		5	2	21.8	25.5	22.7	23.8	1	1	158.4	2.85	1.40351	2.82	1.41844			0	0	7	65.3	2	1	1	2	1	4	4	4	2	2	1	3	1	2	1	4	1
kf161209	2016	20161007	1	80	1	4	1	6	4		3	3		5	2	33	36.8	34.5	37.3	1	1	169.4	3.96	1.0101	3.74	1.06952			0	5	7	60.5	2	1	1	1	2	2	3	3	2	2	2	3	1	2	1	4	1
kf161385	2016	20161026	2	78	1	4	3	6	4		3	3		5	2	26.4	20.1	27.4	21	1	1	165.4	3.57	1.12045	3.66	1.0929			0	6	6	73.3	1	1	1	1	1	2	1	3	2	2	1	3	1	2	1	4	0
kf170824	2017	20170824	2	77	1	2	1	6	2		3	3		5	2	18.2	18.3	20.4	17.3	4	4	179.7	4.68	0.854701	4.23	0.945626	1.010	0.990	0	2	7	82.1	1	1	1	2	1	2	2	2	2	2	2	3	1	2	1	4	0
kf170891	2017	20170831	1	77	1	2	3	6	5	1	3	3		5	2	32.1	31	31.4	29.3	3	1	151.6	2.98	1.34228	2.96	1.35135	1.350	1.390	0	3	7	68.8	1	1	1	2	2	3	3	3	2	2	1	3	2	2	1	4	0
kf171300	2017	20171016	1	80	1	2	1	6	4		2	3		5	2	18.8	22.1	20.6	23.1	1	1	163.2	3.94	1.01523	3.54	1.12994	1.020	1.010	0	7	7	66.6	1	1	1	1	1	3	4	3	2	2	2	3	1	2	1	4	0
kf171260	2017	20171012	1	83	2	1	1	6	5		3	3		5	2	17.6	18.1	18.1	16.9	1	1	156.1	4.82	0.829876	3.94	1.01523	0.940	0.970	0	5	7	75	1	1	1	1	1	4	4	4	3	1	2	3	1	2	1	4	0
kf160161	2016	20160630	1	75	1	2	1	8	2		2	3		5	2	35.8	33.3	34.4	31.4	1	1	163.7	2.59	1.5444	2.5	1.6			1	3	7	72.3	1	1	1	2	1	2	2	2	1	2	2	4	1	2	1	4	0
kf161505	2016	20161117	1	75	1	2	1	8	1		3	3		5	2	34.5	33.1	37.3	34.1	1	1	153.7	2.51	1.59363	2.74	1.45985			0	5	5	66	1	1	1	2	1	4	4	4	1	2	2	4	1	2	1	4	0
kf170274	2017	20170621	2	75	1	4	1	8	3		3	3		5	2	25.1	22.4	26.5	23	1	1	156.7	3.31	1.20846	3.09	1.2945			0	6	6	60	1	1	1	1	1	4	4	3	1	2	2	4	1	2	1	4	0
kf170957	2017	20170905	1	71	1	2	1	8	1	1	3	3		5	2	34.1	35.7	34.6	33.2	2	1	173.1	3.81	1.04987	3.63	1.10193	1.030	1.030	0	3	3	75.5	1	1	1	1	1	3	4	4	1	2	2	4	2	2	1	4	0
kf171369	2017	20171024	1	75	1	2	3	7	4		4	3		5	2	29.7	30	33.5	29.7	1	1	161.8	3.51	1.1396	3.3	1.21212	1.010	1.050	0	3	7	78.6	1	1	1	2	1	2	4	4	1	2	1	4	1	1	1	4	0
kf171434	2017	20171106	1	75	1	4	3	8	1		3	3		5	2	37.1	32.9	37.1	33	1	1	153	2.36	1.69492	2.52	1.5873	1.360	1.430	7	7	7	47.6	1	1	1	1	1	3	3	3	1	2	1	4	1	2	1	4	0
kf160755	2016	20160826	1	80	1	2	3	7	3		3	3		5	2	29.2	27.2	32.1	29.3	1	1	154.9	3.44	1.16279	3.61	1.10803			0	0	4	53.9	1	1	1	1	2	4	3	4	2	2	1	4	1	2	1	4	0
kf161036	2016	20160922	1	80	1	2	2	8	3		3	3		5	2	29.9	34	28.7	34.1	1	1	145.6	2.47	1.61943	2.39	1.67364			0	1	6	47.9	1	1	1	1	1	3	3	2	2	2	2	4	1	2	1	4	0
kf161148	2016	20160930	1	77	1	4	3	7	9		2	3		5	2	31.5	29.2	32.7	29.2	1	1	151.8	2.92	1.36986	2.85	1.40351			1	0	7	79.1	2	1	3	2	1	4	1	1	2	2	1	4	1	2	1	4	1
kf170261	2017	20170620	1	79	1	2	1	8	4		3	3		5	2	28.6	30.4	29.4	30	1	1	164.5	4.04	0.990099	3.97	1.00756	0.900	0.920	0	7	7	66.3	1	1	1	1	1	3	3	3	2	2	2	4	1	2	1	4	0
kf170303	2017	20170626	1	80	1	2	1	8	2		3	3		5	2	40.6	39.1	42.2	39.4	1	1	150.7	3.47	1.15274	3.27	1.22324	1.270	1.500	0	5	7	42	1	1	1	1	1	4	4	4	2	2	2	4	1	2	1	4	0
kf171406	2017	20171027	1	77	1	2	3	8	2		2	3		5	2	33.5	38.5	34.1	35.5	1	1	165.9	3.32	1.20482	3.02	1.3245	1.310	1.300	1	0	5	60.3	1	1	1	2	1	3	4	4	2	2	1	4	1	2	1	4	0
kf160270	2016	20160713	1	84	2	4	3	8	1		3	3		5	2	25.4	26.5	25.1	26.2	1	1	155.3	3.3	1.21212	3.39	1.17994			0	0	7	68.2	1	1	1	1	1	3	3	3	3	1	1	4	1	2	1	4	0
kf161424	2016	20161102	1	81	1	2	3	8	2		3	3		5	2	31.3	26.4	32.8	26.9	1	1	140.1	2.62	1.52672	2.79	1.43369			6	7	7	45.5	1	1	1	1	1	4	4	4	3	2	1	4	1	2	1	4	0
kf160431	2016	20160801	1	72	1	2	3	4	9	1	4	2	3	5	2	21.1	17.2	25.2	15.8	3	2	145.2	2.76	1.44928	2.97	1.3468			0	7	7	40.6	1	1	1	1	1	4	4	4	1	2	1	1	2	1	2	4	0
kf160585	2016	20160812	1	70	1	2	3	4	4	1	2	2	3	5	2	29.6	32.9	28.6	32.6	1	1	170.2	2.87	1.39373	2.6	1.53846			5	0	0	67.1	1	1	1	1	1	4	3	4	1	2	1	1	2	2	2	4	0
kf160619	2016	20160817	1	74	1	2	2	4	5		3	2	3	5	2	34.2	35.4	35.5	33.4	1	1	159.3	2.94	1.36054	2.87	1.39373			0	0	7	71.1	1	1	1	1	1	4	4	4	1	2	2	1	1	2	2	4	0
kf161185	2016	20161006	1	74	1	2	1	2	4		3	2	3	5	2	38	37.9	38.8	36.2	1	1	146.4	3.31	1.20846	3.18	1.25786			3	2	7	67.7	1	1	1	1	1	2	3	2	1	2	2	1	1	2	2	4	0
kf161339	2016	20161021	1	74	1	2	3	4	5	1	3	1	3	5	2	26.7	30.9	27.5	31.2	1	1	163.3	3.73	1.07239	3.31	1.20846			0	6	7	55.5	1	1	1	1	2	2	1	3	1	2	1	1	2	2	2	4	0
kf170082	2017	20170523	1	73	1	2	1	4	1	1	3	2	3	5	2	41.6	43	39.7	38.7	4	4	165.6	2.94	1.36054	2.76	1.44928	1.610	1.570	7	7	0	46.2	1	1	1	2	1	3	3	3	1	2	2	1	2	2	2	4	0
kf171148	2017	20170922	1	72	1	4	3	4	2		3	2	3	5	2	36.5	40.7	37.6	42.7	1	1	155.7	3.55	1.12676	3.38	1.18343			0	0	7	63	1	1	1	1	1	3	3	2	1	2	1	1	1	2	2	4	0
kf171247	2017	20171011	1	72	1	2	3	4	5		3	2	3	5	2	29	31.9	26.6	31.8	1	1	171.8	4.24	0.943396	3.86	1.03627	1.030	1.030	0	5	0	66.7	2	1	1	1	1	2	2	2	1	2	1	1	1	2	2	4	1
kf171313	2017	20171017	1	75	1	2	3	4	5		5	2	3	5	2	22.8	18.2	23.7	17	1	4	150.8	4.86	0.823045	4.32	0.925926	0.740	0.790	0	0	7	61.2	3	1	2	3	1	3	3	2	1	2	1	1	1	1	2	4	0
kf171397	2017	20171026	1	74	1	4	3	4	2		2	2	3	5	2	29.3	31.2	32	31.4	1	1	146.9	2.94	1.36054	3.18	1.25786	1.230	1.270	0	5	6	53.7	1	1	1	1	1	3	3	3	1	2	1	1	1	2	2	4	0
kf171409	2017	20171027	1	71	1	2	3	2	1		3	2	3	5	1	41.3	34.6	42.7	35.6	2	1	166.7	2.68	1.49254	2.52	1.5873	1.380	1.380	5	5	7	62.3	2	1	2	2	1	4	4	4	1	2	1	1	1	2	2	4	1
kf160039	2016	20160608	1	77	1	2	3	2	9		2	2	3	5	2	35.8	31.9	36.7	34	1	1	150.1	3.44	1.16279	3.56	1.1236			0	7	7	44.7	1	1	1	1	1	3	2	2	2	2	1	1	1	2	2	4	0
kf160083	2016	20160620	1	80	3	1	3	4	5		4	2	3	5	2	29.1	25.7	28.7	25.9	2	2	148.8	5.37	0.744879	4.69	0.852878			0	0	0	50	2	1	2	2	2	3	3	3	2	1	1	1	1	1	2	4	1
kf160499	2016	20160805	1	80	1	2	3	4	3	1	3	2	3	5	2	14.9	17.5	16.4	19.7	4	4	162.5	3.9	1.02564	4.06	0.985222			0	5	2	66.5	1	1	1	1	1	3	3	3	2	2	1	1	2	2	2	4	0
kf160724	2016	20160824	1	76	1	4	3	4	4	1	3	2	3	5	2	23.7	25	24.4	23.4	1	1	161.5	2.28	1.75439	2.57	1.55642			0	2	7	53.2	1	1	1	1	1	3	3	3	2	2	1	1	2	2	2	4	0
kf170139	2017	20170601	1	76	1	2	2	4	5	1	4	2	3	5	2	34.4	31.4	34.4	32.1	4	3	144.5	3.5	1.14286	3.72	1.07527	0.990	1.030	0	0	7	57	1	1	2	2	2	3	3	3	2	2	2	1	2	1	2	4	0
kf170447	2017	20170714	1	78	1	2	1	4	4	1	3	2	3	5	2	30	29.3	33	31.6	3	2	154.7	2.98	1.34228	3.38	1.18343	0.990	1.110	0	7	7	79.1	1	1	1	3	1	4	3	3	2	2	2	1	2	2	2	4	0
kf170903	2017	20170831	1	78	3	3	3	2	5		3	2	3	5	1	20	24.2	24	27.1	4	4	149.9	3.44	1.16279	3.48	1.14943	1.010	0.990	6	7	7	52.5	1	1	1	2	1	2	2	2	2	1	1	1	1	2	2	4	0
kf170922	2017	20170901	1	80	2	1	3	2	9		2	2	3	5	2	21.7	22.5	24.1	24.8	2	2	149.7	3.48	1.14943	3.72	1.07527	0.720	0.920	0	2	7	54.9	1	1	1	1	1	2	2	2	2	1	1	1	1	2	2	4	0
kf170947	2017	20170905	1	77	1	4	1	4	5		3	2	3	5	2	34.9	38.8	38.4	40.6	3	1	166	3.54	1.12994	3.09	1.2945	0.910	0.900	0	2	5	54.8	1	1	1	1	1	3	2	3	2	2	2	1	1	2	2	4	0
kf171127	2017	20170921	1	78	1	2	3	4	1		3	2	3	5	2	35.1	31.8	37.2	33.1	1	1	164.4	3.76	1.06383	4	1	0.960	0.960	2	7	7	63.6	1	1	1	1	1	3	3	3	2	2	1	1	1	2	2	4	0
kf171140	2017	20170922	1	79	1	2	1	4	5		3	2	3	5	2	27.6	30.3	27.5	29.9	1	1	142.5	3.47	1.15274	3.21	1.24611			1	0	2	51.7	1	1	1	1	1	1	3	2	2	2	2	1	1	2	2	4	0
kf170081	2017	20170523	2	81	2	1	1	4	5		5	2	3	5	2	21.9	19.1	22.4	18.4	2	4	164.8	4.26	0.938967	4.02	0.995025	0.840	0.900	0	0	2	59.9	1	1	1	2	1	1	3	1	3	1	2	1	1	1	2	4	0
kf170521	2017	20170721	1	81	1	2	1	4	4	1	3	2	3	5	2	13.3	22.5	13.6	23.6	1	1	170.3	3.88	1.03093	3.78	1.0582	1.020	1.040	3	7	0	65.5	1	1	1	1	1	1	3	3	3	2	2	1	2	2	2	4	0
kf170863	2017	20170829	1	83	1	2	2	2	5	1	4	2	3	5	2	25.2	25.4	23.2	23.8	4	4	169.8	4.44	0.900901	4.3	0.930233	0.790	0.840	0	3	7	55.1	1	1	1	2	1	1	1	1	3	2	2	1	2	1	2	4	0
kf171145	2017	20170922	1	82	1	4	3	4	5		5	2	3	5	2	25.1	22.2	26.8	22.8	2	1	161.7	4.34	0.921659	4.36	0.917431			0	2	7	61.4	2	1	2	2	1	2	4	2	3	2	1	1	1	1	2	4	1
kf160816	2016	20160831	1	73	1	2	1	5	3		3	2	3	5	2	30	27.7	35.6	30.8	1	1	155.1	3.6	1.11111	3.79	1.05541			0	7	7	61.3	1	1	1	2	1	2	2	2	1	2	2	2	1	2	2	4	0
kf161074	2016	20160926	1	72	1	2	3	5	3		3	2	3	5	2	30.3	35	31.8	37.5	1	1	147.9	4.61	0.867679	4.37	0.915332			0	0	7	52.3	1	1	1	1	2	2	2	2	1	2	1	2	1	2	2	4	0
kf170196	2017	20170612	1	75	1	2	1	5	3		3	2	3	5	2	28.2	33.4	31.9	32.9	1	1	142.6	3.09	1.2945	3.06	1.30719			0	5	7	57	1	1	1	1	1	4	4	3	1	2	2	2	1	2	2	4	0
kf170620	2017	20170801	1	75	2	1	1	5	5		3	2	3	5	2	25.7	22.6	28.3	22.1	1	1	153.8	2.73	1.4652	2.7	1.48148	1.110	1.160	2	7	0	52.5	1	1	1	2	2	2	3	3	1	1	2	2	1	2	2	4	0
kf170839	2017	20170824	1	74	1	2	1	5	2		3	2	3	5	2	35.3	35.9	38.3	37.5	4	1	164.1	4.48	0.892857	4.56	0.877193	0.840	0.860	0	4	3	66	1	1	1	2	2	3	3	3	1	2	2	2	1	2	2	4	0
kf170905	2017	20170831	1	71	1	6	3	5	3	1	3	2	3	5	2	43.2	40	38.9	38.1	1	1	163.9	3.36	1.19048	3.46	1.15607	1.060	1.120	0	4	7	74.1	1	1	1	1	1	3	3	3	1	2	1	2	2	2	2	4	0
kf171083	2017	20170918	2	71	1	3	1	5	3	1	3	1	3	5	2	27.5	24.3	27.8	26	3	1	157.6	2.64	1.51515	2.66	1.50376	1.270	1.350	0	1	5	54.7	1	1	1	1	1	3	4	1	1	2	2	2	2	2	2	4	0
kf171457	2017	20171115	1	72	1	4	3	5	3		3	2	3	5	2	42.4	35.9	43.4	36.5	1	1	168.8	2.54	1.5748	2.76	1.44928	1.320	1.270	0	7	7	65.7	1	1	1	1	1	3	3	3	1	2	1	2	1	2	2	4	0
kf161047	2016	20160923	1	79	1	2	2	5	5	1	1	2	3	5	2	22.3	24	21.6	24.2	1	1	165.7	3.23	1.23839	3.11	1.28617			0	3	3	56.8	1	1	1	1	1	3	3	3	2	2	2	2	2	2	2	4	0
kf161133	2016	20160929	1	76	1	2	3	5	4		3	2	3	5	2	33	31.2	34.2	30.7	1	1	149.9	2.9	1.37931	2.45	1.63265			2	0	5	48.5	1	1	1	1	2	3	4	4	2	2	1	2	1	2	2	4	0
kf170056	2017	20170516	1	76	1	2	3	5	3	1	3	2	3	5	2	37.3	25.8	36.7	25.5	1	1	169.6	2.94	1.36054	2.67	1.49813	1.140	1.240	3	3	2	72.2	1	1	1	1	1	3	3	3	2	2	1	2	2	2	2	4	0
kf170127	2017	20170531	1	77	1	2	1	5	1		3	2	3	5	2	29.1	24	28.4	24.8	1	1	159.8	3.24	1.23457	3.26	1.22699	1.230	1.180	0	7	7	46.4	1	1	1	1	1	3	3	2	2	2	2	2	1	2	2	4	0
kf160043	2016	20160610	1	83	2	2	1	5	4		3	2	3	5	2	16.8	17.8	18.6	17.8	1	2	158	3.42	1.16959	3.73	1.07239			0	3	5	61.4	2	1	2	2	1	2	3	2	3	1	2	2	1	2	2	4	1
kf161194	2016	20161006	1	83	1	2	3	5	3		3	2	3	5	2	25.9	23.9	26.5	24.5	1	1	171.7	3.89	1.02828	4.13	0.968523			0	3	7	63.5	1	1	1	1	1	2	3	2	3	2	1	2	1	2	2	4	0
kf161226	2016	20161010	1	84	1	2	2	5	5	1	2	2	3	5	2	29.1	30.8	27.3	30	1	1	162	3.19	1.25392	3.24	1.23457			0	0	7	57.1	1	1	1	1	1	4	4	2	3	2	2	2	2	2	2	4	0
kf170984	2017	20170907	1	83	1	2	2	5	5		3	2	3	5	2	24.3	22.8	23.4	24.8	1	1	171.5	4.56	0.877193	4.65	0.860215	0.610	0.660	0	0	2	68.4	1	1	1	1	1	4	3	2	3	2	2	2	1	2	2	4	0
kf160143	2016	20160629	1	71	1	2	3	6	1		3	2	3	5	2	40.9	41.1	44.4	41.7	2	1	173.8	3.65	1.09589	3.46	1.15607			0	0	7	67.9	1	1	1	2	1	3	4	4	1	2	1	3	1	2	2	4	0
kf160417	2016	20160729	1	70	1	2	3	6	3		3	2	3	5	2	35.5	36.2	34.1	36.2	1	1	154.2	3.9	1.02564	3.99	1.00251			0	7	7	55.1	1	1	1	1	1	4	4	4	1	2	1	3	1	2	2	4	0
kf160501	2016	20160808	1	74	3	1	3	6	3	1	5	2	3	5	2	32.4	34.1	31	33	3	3	165.3	2.89	1.38408	2.87	1.39373			0	4	7	78.3	2	1	2	2	3	3	3	2	1	1	1	3	2	1	2	4	1
kf160730	2016	20160824	1	75	1	2	3	6	4		3	2	3	5	2	34.4	31	35.1	32	1	1	148.5	2.96	1.35135	2.32	1.72414			0	4	7	54.2	1	1	1	1	1	4	4	3	1	2	1	3	1	2	2	4	0
kf160805	2016	20160830	1	73	1	2	3	6	3		3	1	3	5	2	34.6	35.7	36.2	36.2	2	1	175.3	3.74	1.06952	3.54	1.12994			0	7	7	63.5	1	1	1	2	1	4	3	3	1	2	1	3	1	2	2	4	0
kf160885	2016	20160906	1	74	1	2	3	6	3	1	3	2	3	5	2	26.1	31.7	27.2	34.8	1	1	162.1	3.94	1.01523	3.89	1.02828			0	7	7	59.6	1	1	1	2	1	2	4	2	1	2	1	3	2	2	2	4	0
kf161183	2016	20161006	1	71	1	2	1	6	4		3	2	3	5	2	32.4	30.5	36.7	33.9	1	1	163.9	3.41	1.17302	3.78	1.0582			0	7	7	58.7	1	1	1	1	1	3	4	3	1	2	2	3	1	2	2	4	0
kf161216	2016	20161010	1	75	1	2	3	6	2	1	3	2	3	5	2	32.3	33.1	30.9	33.6	1	1	169.8	2.9	1.37931	2.73	1.4652			0	5	7	78.4	1	1	2	1	1	3	2	2	1	2	1	3	2	2	2	4	0
kf161313	2016	20161019	1	73	1	4	3	6	4	1	3	2	3	5	2	33.7	32.5	34	30.6	4	2	159.1	4.23	0.945626	4.31	0.928074			0	5	7	63	1	1	1	1	1	3	2	4	1	2	1	3	2	2	2	4	0
kf161508	2016	20161118	1	72	1	2	3	6	1		3	2	3	5	2	44.1	41.2	43.5	40.4	1	1	164.5	2.27	1.76211	2.9	1.37931			0	7	4	70.3	1	1	1	1	1	3	4	4	1	2	1	3	1	2	2	4	0
kf161536	2016	20161125	1	72	1	2	1	6	4	1	2	2	3	5	2	43.9	38.2	44.5	37.9	2	1	156.4	3.31	1.20846	3.35	1.19403			0	4	5	64	1	1	2	1	1	3	3	2	1	2	2	3	2	2	2	4	0
kf170230	2017	20170615	1	71	1	2	1	6	2		3	2	3	5	2	31.9	27.7	33.3	29.9	1	1	156	3.06	1.30719	3.08	1.2987	1.220	1.200	0	6	7	55	1	1	1	1	1	4	4	4	1	2	2	3	1	2	2	4	0
kf170435	2017	20170713	1	72	1	4	2	6	4	1	1	2	3	5	2	31.6	34.2	31.5	34.6	1	1	148.6	2.98	1.34228	3.17	1.26183	1.380	1.390	0	0	7	47.3	1	1	1	1	1	4	4	4	1	2	2	3	2	2	2	4	0
kf170658	2017	20170804	1	73	1	2	1	6	2		1	2	3	5	2	34	31.7	37	37.6	1	1	165.5	3.57	1.12045	2.7	1.48148	1.520	1.270	1	6	7	66	1	1	1	1	1	4	4	4	1	2	2	3	1	2	2	4	0
kf171292	2017	20171016	1	71	1	2	3	6	2	1	3	2	3	5	2	30	25.1	30.7	26.3	1	1	168.7	3.6	1.11111	3.43	1.16618			1	2	7	52.6	1	1	1	1	1	4	4	4	1	2	1	3	2	2	2	4	0
kf160400	2016	20160727	1	77	1	2	3	6	5	1	2	2	3	5	2	42.5	39	44.8	34.5	1	1	162.7	3.46	1.15607	3.82	1.04712			0	3	7	66.6	1	1	1	1	1	4	2	3	2	2	1	3	2	2	2	4	0
kf160541	2016	20160810	1	77	1	2	3	6	3	1	4	2	3	5	2	33.3	33.1	32.9	35.9	1	1	151.6	2.91	1.37457	3.55	1.12676			6	7	0	74.6	1	1	1	2	1	4	4	4	2	2	1	3	2	1	2	4	0
kf160827	2016	20160901	1	79	1	2	3	6	3		3	2	3	5	2	33.5	33.1	31.6	32.3	1	1	156.5	4.26	0.938967	3.49	1.14613			0	2	7	61.7	1	1	1	1	1	4	4	4	2	2	1	3	1	2	2	4	0
kf161092	2016	20160927	1	80	1	2	2	6	4		3	2	3	5	1	31.6	37.4	35.3	38.2	2	1	159.3	4.05	0.987654	3.84	1.04167			4	3	7	64.7	1	1	1	2	1	3	4	3	2	2	2	3	1	2	2	4	0
kf161135	2016	20160930	1	80	1	2	3	6	4		3	2	3	5	2	27.7	27.1	27.4	27.1	1	1	157	3.09	1.2945	3.21	1.24611			0	2	4	68	1	1	1	1	1	4	4	4	2	2	1	3	1	2	2	4	0
kf161161	2016	20161004	1	78	1	2	1	6	5		3	2	3	5	2	27.3	28.3	28.2	27.3	1	1	142.2	3.35	1.19403	3.01	1.3289			0	3	6	48.7	1	1	1	2	1	2	3	3	2	2	2	3	1	2	2	4	0
kf161179	2016	20161005	1	77	1	2	3	6	3		3	2	3	5	2	37.3	34.8	37.3	35	1	1	161.1	2.36	1.69492	2.57	1.55642			0	7	7	72.9	1	1	1	1	1	2	3	2	2	2	1	3	1	2	2	4	0
kf161320	2016	20161019	1	78	1	2	3	6	5		3	2	3	5	2	32.6	27.7	31.6	24.9	1	1	165.9	3.78	1.0582	3.24	1.23457			0	4	7	65.9	2	1	1	1	1	4	4	4	2	2	1	3	1	2	2	4	1
kf170228	2017	20170615	1	76	1	2	3	6	4		2	2	3	5	2	37.7	36	38.3	34.4	1	1	154.7	3.43	1.16618	2.77	1.44404	1.240	1.350	0	4	7	60.1	1	1	1	1	1	4	4	4	2	2	1	3	1	2	2	4	0
kf170309	2017	20170627	1	76	1	2	1	6	3		3	2	3	5	2	37.4	34.1	33.4	36.7	1	1	155	2.24	1.78571	2.25	1.77778	1.500	1.740	0	7	7	53	1	1	1	1	1	3	3	3	2	2	2	3	1	2	2	4	0
kf170319	2017	20170628	1	78	1	2	1	6	4		3	2	3	5	2	35.3	36.4	36.4	36.1	1	1	152.9	3.26	1.22699	3.07	1.30293	1.400	1.170	0	2	4	61.5	1	1	1	1	1	2	2	2	2	2	2	3	1	2	2	4	0
kf170665	2017	20170807	1	76	1	4	3	6	4		4	2	3	5	2	30.3	26.9	29.7	29.3	1	1	162.3	2.94	1.36054	3.09	1.2945	0.970	0.920	0	0	7	65.3	1	1	1	1	1	4	4	4	2	2	1	3	1	1	2	4	0
kf170768	2017	20170818	1	77	1	2	3	6	2		3	2	3	5	2	38.5	37.9	38.4	37.6	1	1	156.3	3.51	1.1396	3.52	1.13636	0.970	0.980	0	7	7	70.6	2	1	1	2	1	2	2	2	2	2	1	3	1	2	2	4	1
kf171107	2017	20170920	1	80	2	3	1	6	5		3	2	3	5	2	28.8	14.9	29.3	13.5	1	1	168.6	5.36	0.746269	5.7	0.701754	0.670	0.710	0	7	7	83.1	1	1	1	1	1	3	4	4	2	1	2	3	1	2	2	4	0
kf171361	2017	20171023	1	76	1	2	3	6	3		3	2	3	5	2	38.9	31.7	40.1	30.6	1	1	166.5	3.57	1.12045	3.21	1.24611	1.080	1.000	0	7	7	69.9	1	1	1	1	1	4	3	3	2	2	1	3	1	2	2	4	0
kf171365	2017	20171023	1	80	1	2	3	6	3	1	3	2	3	5	2	32.7	31.8	34.5	34.2	2	1	154	3.99	1.00251	3.45	1.15942	0.860	0.940	0	7	7	61.8	1	1	1	1	1	4	4	4	2	2	1	3	2	2	2	4	0
kf160807	2016	20160831	1	82	1	2	2	6	4	1	4	2	3	5	2	21.8	24.1	25.5	28.5	4	4	149.5	3.11	1.28617	3.02	1.3245			0	7	2	56.1	1	1	1	2	1	2	2	2	3	2	2	3	2	1	2	4	0
kf161085	2016	20160927	1	83	1	2	1	6	2		2	2	3	5	2	31.9	30.9	30.9	31.9	2	2	167.8	3.78	1.0582	3.29	1.21581			0	3	7	75.6	1	1	1	1	1	1	2	1	3	2	2	3	1	2	2	4	0
kf161525	2016	20161122	1	81	1	2	3	6	5		3	2	3	5	2	25	22.1	25.5	21.1	1	1	154.9	3.22	1.24224	3.31	1.20846			0	3	7	61.9	1	1	1	2	1	2	4	4	3	2	1	3	1	2	2	4	0
kf170140	2017	20170601	1	81	1	2	2	6	4		3	2	3	5	2	27.3	26.2	27.9	27.3	1	1	149	3.32	1.20482	3.22	1.24224	1.300	1.230	2	0	3	79	1	1	1	2	2	3	3	3	3	2	2	3	1	2	2	4	0
kf170885	2017	20170830	1	84	2	3	1	6	4		3	2	3	5	2	22.9	23.6	21.3	23.1	4	2	164.4	4.64	0.862069	4.68	0.854701	0.860	0.800	0	0	3	64.4	1	1	1	2	1	3	3	3	3	1	2	3	1	2	2	4	0
kf160188	2016	20160704	1	75	1	4	1	8	1		2	2	3	5	2	37.2	36.1	36.5	35.2	1	1	158.5	3.05	1.31148	3.07	1.30293			5	4	7	66.8	1	1	1	1	1	4	4	4	1	2	2	4	1	2	2	4	0
kf160706	2016	20160823	1	73	1	2	2	7	4	1	3	2	3	5	2	25.4	24.9	26.8	26	1	1	163.4	2.39	1.67364	2.44	1.63934			4	0	6	66.1	1	1	1	1	1	4	4	4	1	2	2	4	2	2	2	4	0
kf160992	2016	20160919	1	71	1	2	3	8	2	1	3	2	3	5	2	36	36.3	36.3	37.9	1	1	166	2.96	1.35135	2.32	1.72414			0	0	4	59.5	1	1	1	1	2	4	3	4	1	2	1	4	2	2	2	4	0
kf160996	2016	20160919	1	70	1	2	3	8	3		2	2	3	5	2	21.6	25.4	20.8	25	1	1	168.3	3.5	1.14286	3.23	1.23839			0	4	4	68.4	1	1	1	1	1	4	4	4	1	2	1	4	1	2	2	4	0
kf161012	2016	20160920	1	70	1	2	2	8	1		2	2	3	5	2	38.9	33.8	39.6	32.4	1	1	160.5	3.27	1.22324	2.91	1.37457			0	0	4	49.3	1	1	1	2	1	4	4	4	1	2	2	4	1	2	2	4	0
kf161025	2016	20160921	1	72	1	2	3	7	1	1	3	2	3	5	2	32.2	36.9	31.3	36.3	1	1	171	3.12	1.28205	2.87	1.39373			0	3	7	65.8	1	1	1	1	1	3	3	3	1	2	1	4	2	2	2	4	0
kf161368	2016	20161025	1	73	1	2	1	8	1	1	1	2	3	5	2	39.9	35.1	42.2	38.7	1	1	162.7	3.37	1.18694	3.37	1.18694			4	4	7	65	1	1	1	2	1	3	4	4	1	2	2	4	2	2	2	4	0
kf161413	2016	20161031	1	75	1	2	3	8	4		2	2	3	5	2	29.3	32.8	29.6	32.5	1	1	166.3	2.63	1.52091	2.65	1.50943			1	2	2	77.5	1	1	1	1	1	4	4	4	1	2	1	4	1	2	2	4	0
kf161426	2016	20161102	1	75	1	2	2	8	4		2	2	3	5	2	28.6	27.4	28	28.3	1	1	171.5	3.03	1.32013	2.88	1.38889			0	7	7	74.5	1	1	1	1	1	4	4	4	1	2	2	4	1	2	2	4	0
kf161474	2016	20161114	1	71	1	2	1	7	2	1	2	2	3	5	2	36.9	36.7	36.7	36.1	1	1	162	3.63	1.10193	2.87	1.39373			0	6	6	56.4	1	1	1	1	1	3	3	2	1	2	2	4	2	2	2	4	0
kf161491	2016	20161116	1	72	1	2	3	8	1	1	3	2	3	5	2	29.2	24.1	28	25	1	1	164.2	3.55	1.12676	3.18	1.25786			0	7	5	64	1	1	1	1	1	4	4	4	1	2	1	4	2	2	2	4	0
kf161500	2016	20161116	1	75	1	2	3	8	3		2	2	3	5	2	29.6	26.2	29.8	27.1	1	1	144.5	2.69	1.48699	2.75	1.45455			0	0	7	49.5	1	1	1	1	1	4	3	4	1	2	1	4	1	2	2	4	0
kf170123	2017	20170531	1	72	2	1	2	8	3		4	2	3	5	2	25.9	22.5	24.8	23	4	3	176.2	4.02	0.995025	4.2	0.952381	0.890	0.850	0	0	4	86.3	2	1	2	2	3	3	4	3	1	1	2	4	1	1	2	4	1
kf170231	2017	20170615	1	74	1	2	3	8	5	1	2	2	3	5	2	37.9	29.7	39.2	34	1	1	147	3.43	1.16618	3.45	1.15942	1.020	0.920	0	0	6	54.4	1	1	1	1	1	4	4	4	1	2	1	4	2	2	2	4	0
kf170237	2017	20170615	1	74	1	4	2	8	2		4	2	3	5	2	32	32.6	31.6	29.7	2	1	160.3	3.53	1.13314	3.49	1.14613	1.060	0.850	0	4	5	60	1	1	1	1	1	4	4	4	1	2	2	4	1	1	2	4	0
kf170266	2017	20170620	1	75	1	2	1	8	5		3	2	3	5	2	27.9	30.4	28.2	31.3	1	1	168.9	4.01	0.997506	3.88	1.03093	0.820	0.830	0	3	7	67.4	1	1	1	1	1	3	3	4	1	2	2	4	1	2	2	4	0
kf170289	2017	20170623	1	70	1	4	3	8	1	1	3	2	3	5	2	45.1	44.3	45.6	46.2	2	2	170.3	2.88	1.38889	2.62	1.52672			0	0	0	63.8	1	1	1	1	1	4	4	4	1	2	1	4	2	2	2	4	0
kf170301	2017	20170626	1	75	1	2	1	7	2		4	2	3	5	2	25.2	25.6	25.9	25.8	1	1	157.7	2.7	1.48148	3.22	1.24224	1.030	1.250	0	5	4	54.1	1	1	1	1	1	4	4	4	1	2	2	4	1	1	2	4	0
kf170449	2017	20170714	1	72	1	2	1	7	4		3	2	3	5	2	32.4	30.7	33.3	31.9	3	1	165	3.18	1.25786	2.92	1.36986	1.140	1.230	0	2	4	73	1	1	1	1	1	2	2	2	1	2	2	4	1	2	2	4	0
kf170657	2017	20170804	1	72	1	2	2	8	2		3	2	3	5	2	40.7	32.2	42.8	32.7	1	1	159.9	2.76	1.44928	2.16	1.85185	1.550	1.360	1	0	7	56.2	1	1	1	1	1	4	4	4	1	2	2	4	1	2	2	4	0
kf170662	2017	20170804	1	70	1	4	1	8	5		3	2	3	5	2	29.9	20.1	31	22.6	1	1	156.2	2.88	1.38889	2.58	1.55039	1.320	1.180	0	5	0	60	1	1	1	1	1	3	4	3	1	2	2	4	1	2	2	4	0
kf170701	2017	20170809	1	73	1	2	3	8	3		3	2	3	5	2	30.3	25.9	30.6	25.6	1	1	157	2.58	1.55039	2.92	1.36986	1.360	1.380	1	0	3	59.4	1	1	1	1	1	4	4	4	1	2	1	4	1	2	2	4	0
kf170707	2017	20170809	1	70	1	4	3	8	1		3	2	3	5	2	36.4	34.4	38.6	32.7	1	1	163.4	3.18	1.25786	2.98	1.34228	1.200	1.190	0	0	3	71	1	1	1	1	1	4	3	4	1	2	1	4	1	2	2	4	0
kf170823	2017	20170824	1	72	1	4	1	8	2		3	2	3	5	1	30.6	26.5	32.3	29.3	2	1	148.5	4.68	0.854701	4.5	0.888889	0.970	1.000	0	1	5	65.5	1	1	1	2	1	3	3	3	1	2	2	4	1	2	2	4	0
kf170873	2017	20170829	1	72	1	4	1	8	3	1	3	2	3	5	2	30.6	26.9	32.1	28.2	2	2	154.2	3.8	1.05263	3.32	1.20482	0.980	0.950	0	0	7	48.5	1	1	1	1	2	2	2	2	1	2	2	4	2	2	2	4	0
kf170894	2017	20170831	1	71	1	2	2	8	1		2	2	3	5	2	32.4	29.7	34.1	30.4	1	1	163	3.02	1.3245	2.72	1.47059	1.290	1.180	0	7	7	62.7	1	1	1	1	1	4	4	4	1	2	2	4	1	2	2	4	0
kf170921	2017	20170901	1	72	1	2	2	8	2		3	2	3	5	2	30	32.8	31.1	31.9	2	2	157.5	2.64	1.51515	2.67	1.49813	0.140	1.320	0	7	4	52.8	1	1	1	1	1	4	4	4	1	2	2	4	1	2	2	4	0
kf171374	2017	20171024	1	72	1	3	3	8	1	1	2	2	3	5	2	39.8	38.8	42.6	38.2	1	1	165.1	2.73	1.4652	2.94	1.36054	1.430	1.670	0	5	0	60.8	1	1	1	1	1	4	4	4	1	2	1	4	2	2	2	4	0
kf171435	2017	20171106	1	72	1	2	3	8	4		4	2	3	5	2	32	34.1	32.9	35	1	1	171.2	3.56	1.1236	3.16	1.26582	1.120	1.070	3	5	7	69.2	1	1	1	2	1	3	3	3	1	2	1	4	1	1	2	4	0
kf171452	2017	20171110	1	71	1	4	3	8	2		3	2	3	5	2	34.8	29.3	33.2	28.4	1	1	158.1	3.31	1.20846	3.65	1.09589			1	6	7	53.4	1	1	1	1	1	4	4	4	1	2	1	4	1	2	2	4	0
kf160165	2016	20160701	1	79	1	2	2	8	2		3	2	3	5	2	31.3	26.7	28.6	26.3	2	1	148.3	4.02	0.995025	3.99	1.00251			0	0	7	51.4	1	1	1	1	1	4	4	3	2	2	2	4	1	2	2	4	0
kf160166	2016	20160701	1	76	1	2	1	8	1		3	2	3	5	2	35.8	35.4	34.4	34.2	1	1	155.2	3	1.33333	3.02	1.3245			0	5	2	66.6	1	1	1	1	1	3	2	3	2	2	2	4	1	2	2	4	0
kf160170	2016	20160701	1	77	1	2	1	8	3		2	2	3	5	2	33.2	35.1	31.5	31.6	1	1	164.6	5.04	0.793651	4.56	0.877193			0	3	1	68.8	1	1	1	1	1	3	4	3	2	2	2	4	1	2	2	4	0
kf160206	2016	20160706	1	79	1	3	2	8	2		2	2	3	5	2	25.8	17.5	23.8	16.8	1	1	168.4	3.31	1.20846	3.35	1.19403			0	2	7	71.8	1	1	1	1	1	2	3	3	2	2	2	4	1	2	2	4	0
kf161487	2016	20161115	1	76	1	4	3	8	4		2	2	3	5	2	30.6	29.4	33.9	28	1	1	153.8	2.78	1.43885	2.89	1.38408			0	7	7	52	1	1	1	1	1	4	4	4	2	2	1	4	1	2	2	4	0
kf161530	2016	20161123	1	76	1	2	2	8	2		4	2	3	5	2	26.8	26.7	27	26.2	1	1	164.1	2.89	1.38408	2.95	1.35593			3	0	7	60	1	1	1	1	2	2	3	2	2	2	2	4	1	1	2	4	0
kf170271	2017	20170621	1	79	1	2	2	8	2		3	2	3	5	2	27.9	26.1	28.5	26.3	3	1	148.2	3.81	1.04987	4.03	0.992556			0	0	7	58.4	1	1	1	1	1	4	4	4	2	2	2	4	1	2	2	4	0
kf170273	2017	20170621	1	76	1	4	2	8	1		4	2	3	5	2	31.8	34.1	34.6	36.1	1	1	142	4	1	3.69	1.08401			0	6	6	51	2	1	1	1	1	3	3	3	2	2	2	4	1	1	2	4	1
kf170291	2017	20170623	1	76	1	2	1	8	3	1	3	2	3	5	2	44.6	36	46.2	36.9	2	1	153	2.7	1.48148	2.12	1.88679	1.710	1.590	3	0	5	64	1	1	1	1	1	4	4	4	2	2	2	4	2	2	2	4	0
kf170455	2017	20170717	1	77	1	2	3	8	3		4	2	3	5	2	13.4	17.4	14	16.7	3	2	167	4.06	0.985222	4.18	0.956938	0.980	1.020	0	0	0	74.2	1	1	1	2	1	3	3	3	2	2	1	4	1	1	2	4	0
kf170762	2017	20170818	1	77	1	2	3	8	2		3	2	3	5	2	39	36.7	39.1	35.1	1	1	145.7	3.39	1.17994	3	1.33333	1.160	1.590	0	0	7	48.3	1	1	1	1	1	1	2	2	2	2	1	4	1	2	2	4	0
kf170799	2017	20170822	1	77	1	2	3	8	2		3	2	3	5	2	36.6	35.3	40	36.9	2	1	154.2	3.69	1.08401	3.18	1.25786	1.290	1.250	6	1	4	55.5	1	1	1	2	1	3	3	3	2	2	1	4	1	2	2	4	0
kf171006	2017	20170911	1	78	1	4	1	8	2		3	2	3	5	2	25.2	32.9	25.8	33.9	1	1	167.8	3.99	1.00251	3.87	1.03359	0.830	0.790	0	0	7	68.9	2	2	1	1	1	4	4	4	2	2	2	4	1	2	2	4	1
kf171378	2017	20171024	1	79	1	2	3	7	1		4	2	3	5	2	31.5	29.7	30.9	30.6	2	1	173.7	2.73	1.4652	2.28	1.75439	1.590	1.360	0	3	7	97.8	1	1	1	2	1	4	2	2	2	2	1	4	1	1	2	4	0
kf160201	2016	20160705	1	81	1	2	3	8	2		2	2	3	5	2	30.4	19.7	30.6	18.4	1	1	146.9	3.34	1.1976	3.44	1.16279			0	6	7	51.3	1	1	1	1	1	4	3	3	3	2	1	4	1	2	2	4	0
kf160235	2016	20160711	1	83	1	3	1	8	2		2	2	3	5	2	22.2	28.5	21.5	27.5	2	1	158	3.63	1.10193	3.7	1.08108			0	3	7	52.2	2	1	1	1	1	2	2	3	3	2	2	4	1	2	2	4	1
kf160703	2016	20160823	1	81	1	2	1	8	5		3	2	3	5	2	25.4	22.1	23.6	23.1	3	3	167	4.01	0.997506	3.57	1.12045			0	0	7	69.2	1	1	1	1	1	1	3	2	3	2	2	4	1	2	2	4	0
kf161514	2016	20161118	1	82	1	2	3	8	2		3	2	3	5	2	30.9	32.8	29.5	31.8	1	1	148.7	3.7	1.08108	3.87	1.03359			0	0	7	58.5	2	1	1	2	1	3	3	3	3	2	1	4	1	2	2	4	1
kf170125	2017	20170531	1	83	1	2	1	8	5	1	3	2	3	5	2	33.2	34.2	34	33.6	2	2	150.1	3.92	1.02041	3.94	1.01523	0.990	1.010	0	0	2	70	1	1	1	1	1	4	4	4	3	2	2	4	2	2	2	4	0
kf170400	2017	20170710	1	83	1	2	3	8	5		3	2	3	5	2	23.1	16.4	25.1	18.9	1	1	149.3	3.64	1.0989	3.6	1.11111	0.860	0.820	0	5	6	52.8	2	1	1	1	1	2	2	2	3	2	1	4	1	2	2	4	1
kf170796	2017	20170822	1	82	1	2	1	8	1		4	2	3	5	2	19	19.2	22.4	19.1	4	4	154.7	4.23	0.945626	4.14	0.966184	0.890	0.970	0	6	3	61.3	2	1	1	3	1	2	2	2	3	2	2	4	1	1	2	4	1
kf170820	2017	20170823	1	81	2	1	3	8	2		3	2	3	5	1	28.1	29.3	31.1	29.4	3	2	158.2	4.41	0.907029	4.44	0.900901	0.890	0.920	0	0	2	57.5	1	1	1	2	1	1	1	2	3	1	1	4	1	2	2	4	0
kf171375	2017	20171024	1	81	1	4	3	8	1		3	2	3	5	2	20.3	22.7	22.1	27.6	1	1	167.2	3.12	1.28205	2.88	1.38889	1.250	1.270	1	5	4	55.9	1	1	1	1	1	3	3	3	3	2	1	4	1	2	2	4	0
kf171392	2017	20171025	1	82	1	4	3	8	2		3	2	3	5	2	30.9	28.5	31.7	30	1	1	161.8	3.96	1.0101	4.1	0.97561	0.880	0.800	0	2	7	62.6	1	1	1	2	1	2	4	3	3	2	1	4	1	2	2	4	0
kf160125	2016	20160627	1	72	1	2	3	4	9	1	2	2	1	5	2	32.4	34.8	31.8	34.2	1	1	166.4	3.78	1.0582	3.72	1.07527			7	7	7	74.9	1	1	1	1	1	2	2	3	1	2	1	1	2	2	3	4	0
kf170899	2017	20170831	1	72	1	2	3	2	5	1	3	2	1	5	2	28.2	28.3	30	27.9	4	3	141.1	4.36	0.917431	4.02	0.995025	0.890	0.890	0	7	7	49.9	1	1	1	2	1	1	1	1	1	2	1	1	2	2	3	4	0
kf171046	2017	20170914	2	77	2	1	3	1	5	1	3	2	1	5	2	23.7	21.4	24.9	22.8	1	1	166	3.24	1.23457	2.82	1.41844	0.890	0.990	0	3	3	62.3	1	1	1	1	1	2	1	1	2	1	1	1	2	2	3	4	0
kf171278	2017	20171012	1	76	1	4	3	4	5		2	2	1	5	2	39	30.7	39.3	31.3	2	1	149	3.58	1.11732	3.58	1.11732	1.200	1.260	0	0	7	40.5	1	1	1	1	1	4	4	4	2	2	1	1	1	2	3	4	0
kf170739	2017	20170814	2	82	2	1	2	2	5		3	2	1	5	2	19	18.5	18.2	17.5	2	2	163.7	3.68	1.08696	4.07	0.982801			0	0	0	55.4	2	1	1	2	1	3	3	2	3	1	2	1	1	2	3	4	1
kf170793	2017	20170822	1	84	1	2	3	4	5		4	2	1	5	2	33.1	28.3	31.6	30.8	4	4	156	4.29	0.932401	4.41	0.907029	1.040	1.030	0	0	3	49.8	2	1	2	2	1	1	1	2	3	2	1	1	1	1	3	4	1
kf161143	2016	20160930	1	73	1	2	1	5	4		3	2	1	5	2	33.2	30.5	32.6	32.6	2	1	152.4	3.35	1.19403	3.02	1.3245			0	2	3	63.9	1	1	1	2	2	1	2	2	1	2	2	2	1	2	3	4	0
kf170052	2017	20170511	1	70	1	4	1	5	5		3	2	1	5	2	33.8	32.6	34	33.2	4	1	155.5	3.33	1.2012	2.7	1.48148	1.380	1.400	0	3	7	55.6	1	1	1	1	1	3	3	3	1	2	2	2	1	2	3	4	0
kf170708	2017	20170809	1	71	1	2	3	5	5		3	2	2	5	2	27.1	29.6	30.1	28.3	1	1	168.5	3.2	1.25	2.96	1.35135	1.470	1.210	3	0	4	64.5	1	1	1	2	1	4	4	3	1	2	1	2	1	2	3	4	0
kf160728	2016	20160824	1	78	3	1	1	5	5		5	2	1	5	1	20	21.3	21.3	19.3	4	4	153.7	3.45	1.15942	4.39	0.911162			0	0	7	61.1	1	1	1	2	1	2	2	2	2	1	2	2	1	1	3	4	0
kf161163	2016	20161004	1	80	1	2	1	5	3		3	2	1	5	2	27.9	24.2	27.4	25.3	1	1	163.8	3.62	1.10497	3.28	1.21951			0	0	7	67.5	1	1	1	2	1	1	4	1	2	2	2	2	1	2	3	4	0
kf170814	2017	20170823	1	77	2	3	1	5	5		3	2	1	5	2	31.6	30.3	32.6	30.6	2	2	146.1	3.06	1.30719	3.03	1.32013	1.200	1.030	0	3	7	37.7	1	1	1	1	2	2	2	2	2	1	2	2	1	2	3	4	0
kf171303	2017	20171016	1	80	1	2	3	5	2		3	2	1	5	2	37.6	30.7	37.4	30.6	1	1	148.1	3.76	1.06383	3.72	1.07527	1.020	0.940	0	5	5	57.6	1	1	1	1	1	4	4	4	2	2	1	2	1	2	3	4	0
kf170897	2017	20170831	1	83	1	2	3	5	3	1	2	2	1	5	2	31.9	23.5	31.4	26.1	1	1	159.5	3.5	1.14286	3.46	1.15607	1.040	1.090	0	7	2	59.5	1	1	1	1	1	2	2	2	3	2	1	2	2	2	3	4	0
kf161535	2016	20161124	1	81	2	1	3	6	6		3	2	1	5	2	24.7	28.8	24.2	28.2	1	1	148.4	3.24	1.23457	3.33	1.2012			0	2	7	47.9	1	1	1	1	1	4	4	4	3	1	1	3	1	2	3	4	0
kf170475	2017	20170718	1	83	1	4	3	6	5		3	2	1	5	2	24.3	22.8	24.7	22.4	1	1	157.2	6.56	0.609756	5.07	0.788955			0	0	7	64.7	1	1	1	2	1	2	2	2	3	2	1	3	1	2	3	4	0
kf160818	2016	20160831	1	74	1	2	1	8	2		3	2	1	5	2	28.9	25	30	26.3	1	1	171.3	3.79	1.05541	3.38	1.18343			0	3	7	66.1	1	1	1	1	1	3	4	4	1	2	2	4	1	2	3	4	0
kf170462	2017	20170717	1	70	1	2	3	8	3		2	2	1	5	2	37.3	33	40.6	33	1	1	170.4	3.74	1.06952	3.94	1.01523	0.950	0.870	0	0	7	71.5	1	1	1	1	1	4	4	4	1	2	1	4	1	2	3	4	0
kf171159	2017	20170925	1	72	1	2	3	8	3		3	2	1	5	2	38.8	37.8	39	37.2	1	1	147	3.3	1.21212	3.48	1.14943	1.160	1.070	3	7	7	53.6	1	1	1	2	1	4	4	4	1	2	1	4	1	2	3	4	0
kf160196	2016	20160705	1	76	1	2	3	8	3		3	2	2	5	2	22.2	24.2	22.1	24.1	2	2	151.1	3.32	1.20482	3.58	1.11732			0	0	7	62.6	2	1	1	2	2	2	2	2	2	2	1	4	1	2	3	4	1
kf170304	2017	20170627	1	80	1	2	1	8	3		3	2	1	5	2	29.2	28.6	30	26.4	1	1	159.3	3.01	1.3289	2.79	1.43369	1.280	1.400	0	0	7	59.2	1	1	1	2	1	2	2	2	2	2	2	4	1	2	3	4	0
kf160154	2016	20160630	1	75	1	4	3	2	4		4	3		6	2	23.8	21.8	25.6	19	1	1	160.2	3.45	1.15942	3.52	1.13636			0	0	5	66	2	1	1	1	2	3	4	3	1	2	1	1	1	1	1	5	1
kf160292	2016	20160715	1	71	1	2	3	4	4		3	3		6	2	22.2	21.5	22.5	20.6	4	1	166.7	3.92	1.02041	3.73	1.07239			0	0	7	67.6	3	1	1	4	1	4	4	4	1	2	1	1	1	2	1	5	0
kf160407	2016	20160728	1	74	1	4	2	4	9	1	3	3		6	2	38.8	37.6	38	38	1	1	147.1	3.68	1.08696	3.85	1.03896			0	7	7	55.3	1	1	1	1	1	3	3	3	1	2	2	1	2	2	1	5	0
kf170097	2017	20170525	1	70	1	2	3	4	5		3	3		6	2	41	34.7	42	35.3	1	1	151.8	4.68	0.854701	4.69	0.852878	0.950	0.960	0	1	7	55.6	1	1	1	1	1	2	3	3	1	2	1	1	1	2	1	5	0
kf170694	2017	20170809	2	70	1	2	2	2	4		3	3		6	2	19.6	21.9	18.5	19.6	1	1	157.7	3.42	1.16959	3.5	1.14286	1.020	1.080	7	7	7	45.2	1	1	1	1	1	4	4	3	1	2	2	1	1	2	1	5	0
kf160041	2016	20160609	1	76	2	1	3	1	5		1	3		6	2	36.1	35.1	36.9	35.8	1	1	160.7	3.11	1.28617	2.52	1.5873			0	7	7	77	1	1	1	1	1	2	2	2	2	1	1	1	1	2	1	5	0
kf160088	2016	20160620	2	76	1	2	1	1	4	1	3	3		6	2	26.4	25.6	26.4	24.3	3	3	147.6	4.29	0.932401	3.56	1.1236			0	6	6	50	2	1	1	2	2	2	2	2	2	2	2	1	2	2	1	5	1
kf160283	2016	20160714	2	78	2	1	3	2	9	1	1	3		6	1	5.3	6	6.1	7.2	1	1	150.5	3.35	1.19403	5.18	0.772201			0	7	7	57.9	1	1	1	1	1	3	4	4	2	1	1	1	2	2	1	5	0
kf160311	2016	20160718	1	80	1	2	3	4	5	1	3	3		6	2	27.2	23.3	20	26.4	4	4	146.9	3.99	1.00251	3.29	1.21581			0	1	7	58.4	1	1	1	2	1	2	2	2	2	2	1	1	2	2	1	5	0
kf160318	2016	20160719	2	78	2	1	3	2	5	1	3	3		6	2	25.5	18.2	24.1	25.9	4	4	141	3.52	1.13636	3.43	1.16618			7	7	7	40.7	1	1	1	3	1	2	3	1	2	1	1	1	2	2	1	5	0
kf160567	2016	20160811	1	79	1	2	3	4	5	1	5	3		6	2	27.7	32.1	30.5	30	1	1	167.4	3.56	1.1236	3.99	1.00251			0	7	0	54.5	4	1	1	4	1	3	3	3	2	2	1	1	2	1	1	5	0
kf160576	2016	20160811	1	76	1	2	3	2	5	1	5	3		6	2	8.1	10.4	8.2	11.3	3	4	159.6	2.97	1.3468	3.7	1.08108			0	2	0	87	2	1	1	3	1	1	2	2	2	2	1	1	2	1	1	5	1
kf160667	2016	20160819	2	77	1	2	2	4	5		4	3		6	2	15.4	13.8	16.2	14.6	3	3	156.2	3.83	1.04439	3.3	1.21212			0	0	5	55.9	2	1	2	1	2	3	3	2	2	2	2	1	1	1	1	5	1
kf160693	2016	20160823	2	78	1	2	1	4	4		5	3		6	2	17.9	15.9	20	16.8	4	4	150.5	3.3	1.21212	3.12	1.28205			0	0	7	49.2	1	1	2	3	2	3	3	3	2	2	2	1	1	1	1	5	0
kf160120	2016	20160624	2	83	2	3	1	4	9		4	3		6	1	25.9	22.9	25.3	22.4	4	3	148	4.58	0.873362	4.39	0.911162			0	0	3	69	4	2	3	4	2	2	2	2	3	1	2	1	1	1	1	5	0
kf160299	2016	20160718	2	81	1	2	3	2	5	1	5	3		6	2	22.9	21.6	22.5	19.9	3	3	169.9	15.38	0.260078	9.69	0.412797			0	0	7	76.2	3	1	1	4	3	1	1	1	3	2	1	1	2	1	1	5	0
kf160740	2016	20160825	1	82	1	6	3	4	9		2	3		6	2	24.1	21.3	24.1	21.1	1	1	156.3	4.99	0.801603	4.95	0.808081			0	0	0	65.3	1	1	1	1	1	2	4	3	3	2	1	1	1	2	1	5	0
kf170636	2017	20170802	2	82	2	1	1	1	5	1	5	3		6	1	18.7	13.4	19	14.4	4	4	143.4	4.83	0.828157	3.93	1.01781	0.940	1.070	0	0	7	50.7	2	1	2	2	3	1	1	1	3	1	2	1	2	1	1	5	1
kf170744	2017	20170816	2	81	2	1	3	2	5	1	3	3		6	2	15.1	9.8	16.1	10.8	4	4	140	3.74	1.06952	3.74	1.06952			0	2	7	48.4	2	1	1	2	1	2	2	2	3	1	1	1	2	2	1	5	1
kf160632	2016	20160818	1	71	1	2	2	5	4		3	3		6	2	24.6	25.4	25.6	26.3	2	2	140.5	2.81	1.42349	2.75	1.45455			0	0	1	46	3	2	2	1	1	3	4	2	1	2	2	2	1	2	1	5	0
kf160868	2016	20160905	2	71	1	4	1	5	4		3	3		6	2	18.6	16.7	19.1	17.7	2	1	141.3	5.3	0.754717	5.13	0.779727			0	5	5	43.9	2	1	1	2	1	4	4	4	1	2	2	2	1	2	1	5	1
kf160875	2016	20160905	1	73	3	1	3	5	5		4	3		6	2	33	26.8	31.1	31.3	4	4	165.4	3.61	1.10803	3.42	1.16959			0	7	7	73.7	1	1	1	1	2	1	1	1	1	1	1	2	1	1	1	5	0
kf170713	2017	20170810	1	70	1	2	2	5	3		3	3		6	2	25.9	27.9	25.7	26.9	1	1	152.3	2.64	1.51515	2.86	1.3986	1.330	1.610	3	7	7	58.1	1	1	1	1	1	4	4	3	1	2	2	2	1	2	1	5	0
kf171234	2017	20171010	1	75	2	5	1	5	2		3	3		6	2	28.2	29.6	31.2	27.6	1	1	151	3.39	1.17994	3.03	1.32013	1.130	1.180	0	7	7	71	1	1	1	1	1	4	4	4	1	1	2	2	1	2	1	5	0
kf160900	2016	20160907	1	82	1	2	3	5	5		3	3		6	2	26.8	24.4	27.5	23.2	4	4	156.7	4.51	0.886918	4.59	0.87146			0	0	1	56.6	1	1	1	2	2	1	1	1	3	2	1	2	1	2	1	5	0
kf170485	2017	20170719	1	73	1	2	3	6	4	1	3	3		6	2	33.6	30.9	33.9	32.3	4	1	150.4	2.64	1.51515	2.73	1.4652	1.450	1.390	7	7	7	55.3	2	1	1	2	1	3	3	3	1	2	1	3	2	2	1	5	1
kf160506	2016	20160808	1	79	1	2	3	6	4	1	2	3		6	2	23.5	20.4	23.9	21.8	2	1	162.4	4.47	0.894855	4.41	0.907029			0	7	0	69.1	1	1	1	1	1	3	3	3	2	2	1	3	2	2	1	5	0
kf160233	2016	20160711	1	81	1	4	3	6	4		3	3		6	2	27.3	25.8	26.9	23.9	1	1	169.8	2.88	1.38889	2.75	1.45455			0	0	7	65	1	1	1	1	1	2	3	2	3	2	1	3	1	2	1	5	0
kf170940	2017	20170905	1	81	1	1	3	6	5		4	3		6	2	19.4	17.3	17.8	18.5	3	2	158.9	4.56	0.877193	4.5	0.888889	0.650	0.600	0	0	4	59.3	4	2	3	2	1	2	2	2	3	2	1	3	1	1	1	5	0
kf171293	2017	20171016	1	81	1	4	3	6	3		3	3		6	1	21.5	26.4	20.9	26.2	1	1	165	3.87	1.03359	3.72	1.07527			1	7	7	67.4	1	1	1	1	1	4	4	4	3	2	1	3	1	2	1	5	0
kf161023	2016	20160921	1	72	1	2	3	8	3		3	3		6	2	41	40	39.7	40.1	1	1	154.4	2.93	1.36519	3.23	1.23839			0	3	5	54.1	1	1	1	1	1	4	3	4	1	2	1	4	1	2	1	5	0
kf160676	2016	20160822	1	78	1	2	3	8	2		3	3		6	2	35.8	27.4	35.4	28.9	1	1	162.1	3.12	1.28205	3.05	1.31148			0	0	7	66.6	1	1	1	1	1	3	4	3	2	2	1	4	1	2	1	5	0
kf170278	2017	20170622	1	79	1	4	3	8	2		2	3		6	2	26.5	28.6	25.6	29.1	1	1	147	3.44	1.16279	3.31	1.20846			1	0	7	53.7	1	1	1	1	1	4	4	4	2	2	1	4	1	2	1	5	0
kf170717	2017	20170810	1	78	1	2	3	8	3		3	3		6	2	30.9	31.9	32	32.3	1	1	167.8	3.74	1.06952	3.5	1.14286	1.150	1.130	0	1	0	57.6	2	1	1	2	1	4	4	3	2	2	1	4	1	2	1	5	1
kf171048	2017	20170914	1	80	1	2	1	8	2	1	2	3		6	2	31.9	28.3	34.3	29.3	1	1	160.8	3.21	1.24611	3.24	1.23457	0.930	0.880	0	7	4	58.4	1	1	1	1	1	4	4	4	2	2	2	4	2	2	1	5	0
kf160076	2016	20160617	1	73	1	2	1	4	5		4	2	3	6	2	22.7	27.6	23.6	26.9	2	4	171.9	4.64	0.862069	4.05	0.987654			0	7	7	73.2	1	1	1	1	1	3	3	3	1	2	2	1	1	1	2	5	0
kf160397	2016	20160727	1	72	1	2	3	2	5	1	2	2	3	6	2	30.2	35	33.2	32.5	1	1	145.5	3.23	1.23839	3.08	1.2987			7	0	3	47.8	1	1	1	1	1	4	2	3	1	2	1	1	2	2	2	5	0
kf160402	2016	20160727	1	71	1	2	3	4	4		1	2	3	6	2	40.7	40.4	40	40.6	1	1	156.8	3.78	1.0582	3.31	1.20846			0	0	7	72.5	1	1	1	1	1	4	3	3	1	2	1	1	1	2	2	5	0
kf160415	2016	20160728	1	71	1	2	3	4	5	1	2	2	3	6	2	37	40	41.6	39.7	1	1	150	3.41	1.17302	3.43	1.16618			0	7	3	49	1	1	1	2	1	4	4	4	1	2	1	1	2	2	2	5	0
kf160445	2016	20160802	1	75	1	2	3	4	5		4	2	3	6	2	26.8	30	28.3	27	2	1	169.1	3.83	1.04439	3.62	1.10497			0	0	0	62.8	2	1	1	2	1	3	3	2	1	2	1	1	1	1	2	5	1
kf160448	2016	20160802	1	75	1	2	3	2	4		4	2	3	6	2	26.3	29.7	24.5	27.1	1	2	147.4	2.49	1.60643	2.53	1.58103			0	7	0	41	3	1	1	2	1	3	2	2	1	2	1	1	1	1	2	5	0
kf160479	2016	20160804	1	74	1	2	1	4	4	1	3	2	3	6	1	23.2	25.2	22.4	25.6	2	1	153.7	2.33	1.71674	3	1.33333			0	5	7	53.5	1	1	1	2	1	4	4	4	1	2	2	1	2	2	2	5	0
kf161072	2016	20160926	1	74	1	4	3	4	4	1	3	1	3	6	2	25.6	22.3	28.9	24.1	1	1	166.7	3.04	1.31579	3.06	1.30719			0	7	7	67.7	1	1	1	1	1	4	4	4	1	2	1	1	2	2	2	5	0
kf161243	2016	20161011	1	73	1	4	2	4	9		3	2	3	6	2	28.8	29.9	30.3	30.6	1	1	157.8	4.41	0.907029	4.79	0.835073			0	2	7	69.2	1	2	2	1	1	2	3	3	1	2	2	1	1	2	2	5	0
kf161287	2016	20161014	1	74	1	4	3	2	2	1	2	2	3	6	2	31.6	29.6	30.1	28.8	4	1	158.5	3.71	1.07817	3.25	1.23077			7	7	7	69	1	1	1	1	1	2	2	2	1	2	1	1	2	2	2	5	0
kf161526	2016	20161123	1	74	1	2	2	4	5		2	2	3	6	2	30.4	31.2	31.4	31.5	1	1	163.7	2.85	1.40351	2.06	1.94175			5	0	7	71.2	1	1	1	2	1	3	3	3	1	2	2	1	1	2	2	5	0
kf161529	2016	20161123	1	75	1	2	3	4	4		3	2	3	6	2	45.9	41.7	43.8	42.8	1	1	150	3.27	1.22324	3.22	1.24224			0	4	2	55.8	1	1	1	1	1	4	2	2	1	2	1	1	1	2	2	5	0
kf170098	2017	20170525	1	72	3	1	3	4	5		3	2	3	6	2	31.4	31.7	30.8	31.9	4	4	173.4	3.86	1.03627	3.8	1.05263	0.960	0.990	0	5	7	76.7	1	1	1	2	2	3	3	3	1	1	1	1	1	2	2	5	0
kf170134	2017	20170601	1	75	1	1	3	2	5		2	2	3	6	2	27.8	26.4	26.7	26.3	3	2	151	3.4	1.17647	3	1.33333	1.190	1.120	0	0	7	73.7	1	1	1	1	1	3	3	3	1	2	1	1	1	2	2	5	0
kf170430	2017	20170712	1	75	1	2	3	4	3	1	2	2	3	6	2	29.6	33.3	29	34.5	4	1	149.6	2.93	1.36519	2.88	1.38889	1.590	1.610	0	1	1	57.4	1	1	1	1	1	3	2	3	1	2	1	1	2	2	2	5	0
kf170441	2017	20170713	1	71	2	1	3	4	3		2	2	3	6	2	40.6	38.1	39.4	38.8	2	1	150.5	3.14	1.27389	2.88	1.38889	1.360	1.340	0	0	5	60	1	1	1	1	1	3	3	3	1	1	1	1	1	2	2	5	0
kf170612	2017	20170731	1	70	1	2	3	4	1	1	2	2	3	6	2	40	43.8	38	43.8	4	1	169.7	3.16	1.26582	3.34	1.1976	1.050	1.060	0	3	0	62.8	1	1	1	1	1	2	3	2	1	2	1	1	2	2	2	5	0
kf171355	2017	20171020	1	75	1	2	3	2	2		3	2	3	6	2	38.2	37.9	39.5	38.5	1	1	169.1	2.91	1.37457	2.91	1.37457	1.350	1.420	0	6	7	74.1	1	1	1	1	1	4	3	4	1	2	1	1	1	2	2	5	0
kf160017	2016	20160530	1	76	2	1	3	4	5		3	2	3	6	2	35.5	41.8	36.9	41.5	1	1	167.9	3.96	1.0101	3.57	1.12045			0	4	7	68.6	1	1	1	3	2	3	3	3	2	1	1	1	1	2	2	5	0
kf160019	2016	20160531	1	78	1	4	3	4	1		3	2	3	6	2	29.7	31	30	29.7	1	2	165.1	4.18	0.956938	3.72	1.07527			0	6	7	57.2	2	1	2	4	2	3	3	3	2	2	1	1	1	2	2	5	1
kf160056	2016	20160614	1	76	1	4	2	4	9	1	3	2	3	6	2	39.1	42.6	39.7	43.2	1	1	164.1	3.71	1.07817	3.15	1.26984			0	7	7	54.1	1	1	1	2	1	2	3	3	2	2	2	1	2	2	2	5	0
kf160074	2016	20160617	1	78	1	4	3	2	9	1	1	2	3	6	2	29.4	29.4	30.4	29.6	1	1	150	3.62	1.10497	3.76	1.06383			0	5	7	60.5	1	1	1	1	1	2	2	2	2	2	1	1	2	2	2	5	0
kf160298	2016	20160715	1	79	1	2	3	4	9		4	2	3	6	2	21.7	24.3	22.9	23.9	1	1	156.1	20.18	0.198216	5.09	0.785855			0	0	7	47	1	1	1	1	1	2	3	2	2	2	1	1	1	1	2	5	0
kf160427	2016	20160729	1	78	1	2	3	4	5	1	3	2	3	6	2	27.6	26.7	26.6	32.3	4	4	165.4	3.66	1.0929	3.7	1.08108			0	5	7	66.5	1	1	1	1	2	3	3	3	2	2	1	1	2	2	2	5	0
kf160538	2016	20160810	1	77	1	2	1	2	4		5	2	3	6	2	18.6	20	21.6	22	4	4	147.6	3.98	1.00503	3.88	1.03093			0	0	2	48.9	2	1	1	1	1	3	3	2	2	2	2	1	1	1	2	5	1
kf160572	2016	20160811	1	76	1	2	3	4	4	1	5	2	3	6	2	34.2	27.9	33.8	28.4	2	2	154.7	3.77	1.06101	4.16	0.961538			0	7	7	73.1	1	1	1	1	1	2	3	3	2	2	1	1	2	1	2	5	0
kf160726	2016	20160824	1	77	1	4	3	4	5		3	2	3	6	2	29.2	24.8	27.5	23.6	1	1	168.9	2.99	1.33779	2.32	1.72414			0	0	4	71.6	1	1	1	1	1	4	4	3	2	2	1	1	1	2	2	5	0
kf160739	2016	20160825	1	80	1	2	3	4	5	1	3	2	3	6	2	26.4	26.1	25.1	28.1	1	1	168	3.31	1.20846	3.49	1.14613			5	0	7	81.1	1	1	1	1	1	4	4	3	2	2	1	1	2	2	2	5	0
kf160803	2016	20160830	1	80	1	2	3	4	5		5	2	3	6	2	32.8	32.3	37.5	34.8	4	3	163.5	2.91	1.37457	3.02	1.3245			0	7	7	56.8	1	1	1	2	2	1	1	1	2	2	1	1	1	1	2	5	0
kf160822	2016	20160831	1	78	1	2	2	4	5	1	3	2	3	6	2	30.9	33.8	31.4	32.2	3	1	171.4	4.07	0.982801	3.71	1.07817			0	0	7	59.7	1	1	1	2	1	2	2	2	2	2	2	1	2	2	2	5	0
kf160880	2016	20160905	1	77	2	3	3	4	5		4	2	3	6	2	28.3	26.3	25.8	26.3	4	3	156.5	2.91	1.37457	3.03	1.32013			0	7	7	53	1	1	1	2	2	2	1	2	2	1	1	1	1	1	2	5	0
kf161087	2016	20160927	1	78	1	2	2	4	9		5	2	3	6	2	30.8	31.5	33.2	32.9	1	1	168.5	3.93	1.01781	3.52	1.13636			0	0	7	73.1	2	2	2	2	2	2	2	2	2	2	2	1	1	1	2	5	1
kf161447	2016	20161107	1	79	1	4	3	4	3	1	2	2	3	6	2	23.3	24.8	23.8	24.8	1	1	145.6	2.88	1.38889	3.46	1.15607			0	1	7	40.2	1	1	1	1	1	4	4	4	2	2	1	1	2	2	2	5	0
kf161478	2016	20161114	1	76	1	2	3	4	3		3	2	3	6	2	31.2	31	30.3	31.6	1	1	149.6	4.53	0.883002	4.1	0.97561			1	0	3	51.5	1	1	1	1	1	3	4	4	2	2	1	1	1	2	2	5	0
kf170055	2017	20170515	1	77	3	1	3	2	5		4	2	3	6	2	33.8	34.6	33.9	33.8	3	2	155.6	3.12	1.28205	2.73	1.4652	1.530	1.270	0	7	7	54.5	3	3	3	3	4	2	2	2	2	1	1	1	1	1	2	5	0
kf170421	2017	20170712	1	77	1	4	3	4	6		3	2	3	6	2	29.4	15.9	32.7	18.6	1	1	151.9	3.52	1.13636	3.5	1.14286	1.110	1.090	0	7	7	55.3	1	1	1	4	1	2	2	2	2	2	1	1	1	2	2	5	0
kf170456	2017	20170717	1	78	1	2	3	4	5		3	2	3	6	2	26.9	26.6	29.3	29	1	1	163.5	3.22	1.24224	3.68	1.08696	1.200	1.070	0	7	7	85.1	1	1	1	1	1	2	2	2	2	2	1	1	1	2	2	5	0
kf170512	2017	20170720	1	78	1	2	3	2	4	1	3	2	3	6	2	35.2	33.8	35.4	32.5	4	2	149.8	3.28	1.21951	3.37	1.18694	1.060	1.130	1	2	7	55.6	1	1	1	1	1	2	4	1	2	2	1	1	2	2	2	5	0
kf170711	2017	20170810	1	76	1	2	3	2	4	1	3	2	3	6	2	41	48.9	41.4	48.3	1	1	179.1	3.64	1.0989	3.36	1.19048	1.290	1.280	0	5	7	73.7	1	1	1	1	1	3	4	3	2	2	1	1	2	2	2	5	0
kf171130	2017	20170921	1	79	2	3	3	4	5		3	2	3	6	2	26.2	31	28.4	30.6	1	1	162.2	3.12	1.28205	3.3	1.21212	1.150	1.220	0	4	7	66	1	1	1	1	3	4	1	1	2	1	1	1	1	2	2	5	0
kf171144	2017	20170922	1	78	2	3	3	2	5	1	3	2	3	6	2	24.6	25	25.7	26.8	1	1	159	5.79	0.690846	5.52	0.724638			3	0	2	71.9	3	1	2	2	2	3	4	1	2	1	1	1	2	2	2	5	0
kf160736	2016	20160825	1	81	1	2	3	2	5		5	2	3	6	2	30.3	30.7	28.6	31.1	2	2	162.3	5.12	0.78125	4.91	0.814664			0	0	7	64.4	3	2	2	2	1	2	3	2	3	2	1	1	1	1	2	5	0
kf161202	2016	20161007	1	82	1	4	3	2	9		4	2	3	6	2	23.2	22.3	25.2	23.3	1	1	172	4.15	0.963855	4.1	0.97561			0	0	7	66.9	1	1	1	1	1	1	2	1	3	2	1	1	1	1	2	5	0
kf170884	2017	20170830	1	84	2	1	3	2	5	1	3	2	3	6	2	26.9	28.8	24.3	27.5	2	2	150	4.48	0.892857	4.2	0.952381	0.830	0.910	0	3	7	63.3	1	1	1	2	1	3	3	3	3	1	1	1	2	2	2	5	0
kf170900	2017	20170831	1	84	1	2	3	1	5		3	2	3	6	2	23	26.4	24.9	25.6	1	1	172.2	3.6	1.11111	3.34	1.1976	1.090	1.140	0	0	5	74	1	1	1	2	1	1	1	1	3	2	1	1	1	2	2	5	0
kf160002	2016	20160517	1	70	1	2	3	5	4		3	2	3	6	2	36.1	34.9	37.6	40.3	1	1	173.4	3.63	1.10193	3.77	1.06101			7	7	7	72.5	2	1	1	2	1	2	2	2	1	2	1	2	1	2	2	5	1
kf160140	2016	20160629	1	73	1	2	3	5	3	1	4	2	3	6	2	28.7	27.9	28	27.4	1	1	143.4	3.54	1.12994	3.14	1.27389			0	7	7	54.7	3	1	3	3	1	2	2	2	1	2	1	2	2	1	2	5	0
kf160153	2016	20160629	1	75	1	2	3	5	2		2	2	3	6	2	40.3	36.7	39.6	39.6	1	1	148.3	4.48	0.892857	4.2	0.952381			0	3	7	53.8	1	1	1	9	9	2	2	2	1	2	1	2	1	2	2	5	0
kf160238	2016	20160711	1	71	1	4	3	5	4		1	2	3	6	2	29.8	38.6	29.3	38.3	1	1	161.8	2.62	1.52672	2.68	1.49254			0	7	7	67.9	1	1	1	1	1	3	2	2	1	2	1	2	1	2	2	5	0
kf160239	2016	20160711	1	71	1	2	3	5	4		2	2	3	6	2	32.9	35.6	31.6	32.1	1	1	164.2	2.78	1.43885	2.87	1.39373			0	0	4	58.4	1	1	1	2	1	2	3	2	1	2	1	2	1	2	2	5	0
kf160584	2016	20160812	1	71	1	2	1	5	3		4	2	3	6	2	26.1	24.9	27.7	24.4	3	1	139.3	3.37	1.18694	3.53	1.13314			0	0	7	48	1	1	1	1	1	3	3	3	1	2	2	2	1	1	2	5	0
kf160718	2016	20160824	1	75	1	2	3	5	5		5	2	3	6	2	26.6	26.6	28.8	26.9	1	1	168.1	1.48	2.7027	2.21	1.80995			0	0	4	84	1	1	1	1	1	2	2	1	1	2	1	2	1	1	2	5	0
kf160842	2016	20160902	1	70	1	4	3	5	4	1	3	2	3	6	2	31.4	26.1	31	29.4	1	2	156.6	3.35	1.19403	3.27	1.22324			0	7	7	55	1	1	1	2	2	3	3	1	1	2	1	2	2	2	2	5	0
kf161145	2016	20160930	1	74	1	4	1	5	2		3	2	3	6	2	38.4	38.2	39.5	39.2	1	1	149.9	2.83	1.41343	2.44	1.63934			0	0	7	55.5	1	1	1	1	1	3	4	3	1	2	2	2	1	2	2	5	0
kf161325	2016	20161019	1	72	1	2	3	5	3		3	2	3	6	2	30.1	28.7	31	30.5	1	1	156.1	3.83	1.04439	3.67	1.08992			1	7	7	64	1	1	1	1	1	2	3	2	1	2	1	2	1	2	2	5	0
kf161363	2016	20161025	1	74	1	2	3	5	2		3	2	3	6	2	31.5	31.3	34.7	32.5	1	1	172.5	3.8	1.05263	3.38	1.18343			0	0	7	67.7	2	1	1	2	1	4	4	4	1	2	1	2	1	2	2	5	1
kf170010	2017	20170418	1	70	1	2	3	5	3	1	2	2	3	6	2	35.6	37.4	35.5	38.9	1	1	150.4	2.46	1.62602	2.52	1.5873	1.710	1.280	3	3	7	55.5	1	1	1	1	1	4	4	4	1	2	1	2	2	2	2	5	0
kf170590	2017	20170727	1	75	1	2	3	5	9	1	5	2	3	6	2	30.3	30	31	30.6	2	1	143.8	3.3	1.21212	3.24	1.23457	1.100	1.030	0	3	7	48.7	2	1	2	2	1	3	3	3	1	2	1	2	2	1	2	5	1
kf170868	2017	20170829	1	75	1	4	2	5	4	1	3	2	3	6	2	27.6	30	31.3	33.4	4	3	145	3.98	1.00503	3.66	1.0929	0.970	0.870	0	4	2	67.9	1	1	1	2	1	1	1	1	1	2	2	2	2	2	2	5	0
kf170925	2017	20170904	1	74	1	2	3	5	5	1	4	2	3	6	2	33.4	30	34.1	30.1	2	1	157.7	3.42	1.16959	3.39	1.17994	0.750	0.830	0	0	7	53.9	1	1	1	2	2	2	2	2	1	2	1	2	2	1	2	5	0
kf171014	2017	20170911	1	71	1	2	3	5	5		2	2	3	6	2	28.8	24.5	28.9	24.2	1	1	161.8	3.36	1.19048	3.18	1.25786	1.060	0.990	0	3	7	53	1	1	1	2	1	4	4	4	1	2	1	2	1	2	2	5	0
kf160007	2016	20160523	1	80	1	2	3	5	5	1	3	2	3	6	2	28.7	30.6	30.8	28.7	2	2	162.4	2.98	1.34228	2.82	1.41844			0	5	4	72.8	1	1	1	3	1	4	2	2	2	2	1	2	2	2	2	5	0
kf160086	2016	20160620	1	76	2	1	1	5	5	1	4	2	3	6	2	24	24	34.3	25	2	3	153.1	4.86	0.823045	3.45	1.15942			4	4	3	50.3	2	1	1	2	2	2	2	2	2	1	2	2	2	1	2	5	1
kf161153	2016	20161004	1	79	1	4	1	5	9		3	2	3	6	2	30.9	33.9	30.8	34.2	1	1	144	3.78	1.0582	3.7	1.08108			0	0	7	48	1	1	1	1	1	2	3	3	2	2	2	2	1	2	2	5	0
kf170670	2017	20170807	1	77	1	2	1	5	4		3	2	3	6	2	26.1	28.3	26.6	28	1	1	165.2	2.55	1.56863	2.43	1.64609	1.630	1.590	0	5	1	60.8	1	1	1	1	1	4	4	4	2	2	2	2	1	2	2	5	0
kf170937	2017	20170905	1	78	2	3	3	5	5		3	2	3	6	2	24.7	22.6	25.2	23.4	1	1	153.8	3.78	1.0582	3.81	1.04987	0.670	0.630	0	2	7	59	1	1	1	1	2	1	1	1	2	1	1	2	1	2	2	5	0
kf171146	2017	20170922	1	78	1	3	3	5	3		4	2	3	6	2	20	23.5	20.9	23.8	4	4	156	9.6	0.416667	9.9	0.40404			0	0	2	50	2	2	2	2	1	2	2	2	2	2	1	2	1	1	2	5	1
kf160543	2016	20160810	1	83	1	2	3	5	5		3	2	3	6	2	15.5	14.6	16.2	15.7	4	4	154.3	5.98	0.668896	6.25	0.64			0	0	7	57.1	3	1	1	1	1	1	1	1	3	2	1	2	1	2	2	5	0
kf170703	2017	20170809	1	81	2	1	2	5	4	1	3	2	3	6	2	28.7	28.9	28.1	28.1	1	1	151.9	3.08	1.2987	3.26	1.22699	1.290	1.310	3	0	7	51.8	1	1	1	1	1	3	3	2	3	1	2	2	2	2	2	5	0
kf160042	2016	20160610	1	75	1	2	3	6	3		3	2	3	6	2	37.3	42.7	37	43	3	1	149.2	4.25	0.941176	4.26	0.938967			0	7	7	58.8	2	1	1	1	2	3	3	3	1	2	1	3	1	2	2	5	1
kf160931	2016	20160909	1	73	1	2	2	6	4		2	2	3	6	2	30.4	29	33.4	29.7	1	1	147.6	2.96	1.35135	2.89	1.38408			0	3	7	76.3	1	1	1	1	1	4	2	3	1	2	2	3	1	2	2	5	0
kf160968	2016	20160913	1	71	1	4	3	6	2	1	3	2	3	6	2	31.9	29.7	30.8	28.4	2	2	164.5	2.93	1.36519	2.63	1.52091			2	3	3	78.4	1	1	1	1	1	4	4	4	1	2	1	3	2	2	2	5	0
kf161053	2016	20160923	1	75	1	2	3	6	4		3	2	3	6	2	28.2	26.1	27.2	26.9	1	1	154	3.33	1.2012	3.43	1.16618			0	0	7	59.5	1	1	1	2	1	3	4	4	1	2	1	3	1	2	2	5	0
kf161156	2016	20161004	1	75	1	2	3	6	5		3	2	3	6	2	27.3	24.8	27.7	25.6	1	1	151.9	3.37	1.18694	3.18	1.25786			1	0	6	59.3	1	1	1	2	1	4	4	4	1	2	1	3	1	2	2	5	0
kf161182	2016	20161006	1	72	1	2	3	6	3		4	2	3	6	2	29.7	22.4	30.9	24.2	2	1	171.6	3.93	1.01781	3.53	1.13314			0	0	5	65.9	2	2	2	3	2	2	3	1	1	2	1	3	1	1	2	5	1
kf161515	2016	20161118	1	72	1	2	2	6	3	1	3	2	3	6	2	31.6	26.5	33.6	26.7	2	1	150.5	2.77	1.44404	2.42	1.65289			0	0	3	60	1	1	1	1	1	4	4	4	1	2	2	3	2	2	2	5	0
kf170672	2017	20170807	1	73	1	2	2	6	1	1	3	2	3	6	1	30.7	30	28.4	30.1	1	1	146	2.97	1.3468	2.91	1.37457	1.210	1.280	0	7	7	54.5	1	1	1	1	1	4	4	3	1	2	2	3	2	2	2	5	0
kf170855	2017	20170828	1	72	1	2	1	6	2		3	2	3	6	2	31.9	31	32.4	30.1	3	1	166	3.12	1.28205	3.2	1.25	1.230	1.320	0	4	2	57.9	1	1	1	1	1	4	4	4	1	2	2	3	1	2	2	5	0
kf171017	2017	20170912	1	71	1	4	1	6	5		3	2	3	6	2		30.4		31.5	1	1	152.9	2.7	1.48148	2.85	1.40351	1.120	1.250	0	0	7	57.1	3	2	2	1	1	3	4	4	1	2	2	3	1	2	2	5	0
kf171021	2017	20170912	1	71	1	2	3	6	2		3	2	3	6	2	27.4	32.7	29.4	30.6	1	1	153.2	3.24	1.23457	2.7	1.48148	1.000	1.050	0	6	5	57.8	1	1	1	1	1	4	4	4	1	2	1	3	1	2	2	5	0
kf171438	2017	20171107	1	75	3	1	3	6	5		4	2	3	6	2	37.4	37.6	37.1	35.5	4	4	148.5	3.08	1.2987	2.81	1.42349	1.180	1.120	0	3	7	80.5	1	1	1	1	2	1	3	3	1	1	1	3	1	1	2	5	0
kf160259	2016	20160712	1	80	1	2	3	6	2		4	2	3	6	2	20.1	22.1	20	20.7	1	1	148.6	4.3	0.930233	4.37	0.915332			0	0	7	40.5	2	1	1	1	1	1	2	2	2	2	1	3	1	1	2	5	1
kf160577	2016	20160811	1	79	1	2	3	6	5	1	5	2	3	6	2	12.6	14.9	13.9	15.8	4	4	157	5.4	0.740741	4.61	0.867679			0	0	0	56	3	3	3	3	1	2	3	2	2	2	1	3	2	1	2	5	0
kf160719	2016	20160824	1	80	1	2	1	6	4		5	2	3	6	2	27.1	25.9	28.5	27	2	2	147.1	3.61	1.10803	3.67	1.08992			0	0	1	51.7	2	1	2	1	1	2	3	2	2	2	2	3	1	1	2	5	1
kf160757	2016	20160826	1	80	1	2	3	6	4		3	2	3	6	2	27.5	31.1	28.7	30	2	3	149	4.51	0.886918	4.33	0.923788			0	0	2	57.5	2	1	1	2	2	2	2	2	2	2	1	3	1	2	2	5	1
kf161043	2016	20160923	1	78	1	1	3	6	5		3	2	3	6	2	26.2	24.4	25.6	24.1	2	1	160.2	3.97	1.00756	3.99	1.00251			0	3	2	64	1	1	1	1	1	2	3	3	2	2	1	3	1	2	2	5	0
kf170460	2017	20170717	1	78	1	2	3	6	3	1	3	2	3	6	2	22.5	30.3	26.5	31.5	1	1	155.4	3.24	1.23457	3.14	1.27389	1.290	1.200	0	0	7	46.7	1	1	1	2	1	4	4	4	2	2	1	3	2	2	2	5	0
kf170484	2017	20170719	1	77	1	4	1	6	4	1	3	2	3	6	2	32.3	34.9	30.6	35.6	3	2	163.9	3.3	1.21212	3.03	1.32013	1.260	1.300	0	3	7	77.7	1	1	1	1	1	4	4	3	2	2	2	3	2	2	2	5	0
kf170505	2017	20170720	1	76	1	2	3	6	3	1	3	2	3	6	2	43.7	43.2	43.7	41.5	4	1	165	3.59	1.11421	3.53	1.13314			0	5	0	61.1	1	1	1	1	1	4	4	4	2	2	1	3	2	2	2	5	0
kf170729	2017	20170811	1	80	1	2	2	6	3	1	3	2	3	6	2	34	27.6	36.2	28.4	2	2	164.3	2.5	1.6	3.06	1.30719	1.460	1.470	3	0	7	71.2	2	1	1	2	1	3	2	3	2	2	2	3	2	2	2	5	1
kf170735	2017	20170814	1	80	1	6	1	6	4	1	3	2	3	6	2	24.1	25.1	23.7	24.4	1	1	174.8	3.88	1.03093	3.75	1.06667			0	0	7	76.7	1	1	1	1	1	3	3	3	2	2	2	3	2	2	2	5	0
kf170751	2017	20170817	1	80	1	2	3	6	2		4	2	3	6	2	32.7	24	29.1	24.1	1	1	158.7	4.14	0.966184	3.64	1.0989	1.200	1.270	0	0	7	48.3	2	1	1	1	1	4	4	4	2	2	1	3	1	1	2	5	1
kf160261	2016	20160712	1	84	1	2	3	6	4		3	2	3	6	2	22.9	17.6	18.7	16.6	1	1	151.7	4.35	0.91954	4.22	0.947867			0	0	7	64.7	1	1	1	2	1	1	2	3	3	2	1	3	1	2	2	5	0
kf160715	2016	20160824	1	82	1	2	1	6	4		3	2	3	6	2	28	19.1	27.9	21.1	2	2	174.6	2.38	1.68067	2.53	1.58103			1	7	7	89.1	1	1	1	2	1	3	4	3	3	2	2	3	1	2	2	5	0
kf170879	2017	20170830	1	81	1	2	1	6	2		3	2	3	6	2	33.3	32.1	35.1	36.1	1	1	162	3.6	1.11111	3.08	1.2987	1.110	1.210	0	1	7	71.3	1	1	1	1	1	1	1	2	3	2	2	3	1	2	2	5	0
kf160258	2016	20160712	1	72	1	2	3	8	2		2	2	3	6	2	37.6	34.9	34.3	33.8	1	1	148.5	3.1	1.29032	3.02	1.3245			0	5	7	51.2	1	1	1	2	1	4	4	4	1	2	1	4	1	2	2	5	0
kf161060	2016	20160926	1	71	1	2	1	8	1	1	2	2	3	6	2	35.9	35.3	34.8	34.5	1	1	152.4	2.43	1.64609	2.71	1.47601			4	4	7	48.4	1	1	1	2	1	3	4	4	1	2	2	4	2	2	2	5	0
kf161175	2016	20161005	1	71	1	2	3	7	3		4	2	3	6	2	38.5	39.4	38.5	41.4	1	1	155.3	2.45	1.63265	2.54	1.5748			0	2	7	68.8	1	1	1	1	1	4	4	4	1	2	1	4	1	1	2	5	0
kf161506	2016	20161118	1	71	1	2	3	8	1		2	2	3	6	2	36.1	37.4	37.3	37.6	3	1	171.5	2.67	1.49813	2.79	1.43369			0	7	7	67	1	1	1	1	1	4	4	4	1	2	1	4	1	2	2	5	0
kf170235	2017	20170615	1	73	1	2	1	8	4		3	2	3	6	2	33.3	31.4	34.2	33.7	1	1	149.2	2.82	1.41844	3.07	1.30293	1.090	1.230	0	4	7	63.5	1	1	1	1	1	4	4	4	1	2	2	4	1	2	2	5	0
kf170800	2017	20170822	1	73	1	2	3	8	1		3	2	3	6	2	32.3	27.5	31.4	30.4	2	2	148.5	3.84	1.04167	4.17	0.959233	0.980	1.050	0	3	7	58	2	1	1	2	1	3	2	4	1	2	1	4	1	2	2	5	1
kf170896	2017	20170831	1	72	1	2	3	8	3	1	3	2	3	6	2	39.4	31.4	39.1	31.9	1	1	157.8	3.72	1.07527	3.88	1.03093	0.990	0.940	0	5	3	55.4	1	1	1	1	1	3	3	4	1	2	1	4	2	2	2	5	0
kf170968	2017	20170906	1	71	1	2	3	8	2		4	2	3	6	2	30.1	24.7	31.8	25.8	1	2	161.7	3.33	1.2012	2.82	1.41844	0.810	0.940	0	5	5	67	1	1	1	1	1	3	4	4	1	2	1	4	1	1	2	5	0
kf160155	2016	20160630	1	76	1	2	1	8	2	1	3	2	3	6	2	37.9	37.5	37.1	36.4	1	1	155.6	2.58	1.55039	2.46	1.62602			5	5	5	48.7	1	1	1	2	3	4	3	3	2	2	2	4	2	2	2	5	0
kf160181	2016	20160704	1	80	3	1	3	8	2		1	2	3	6	2	28.6	30.7	27.8	27.9	1	1	149.5	3.22	1.24224	3.17	1.26183			1	6	7	59	1	1	1	1	1	4	3	4	2	1	1	4	1	2	2	5	0
kf160493	2016	20160805	1	80	1	4	3	8	3		3	2	3	6	2	25.5	28.1	23.9	27.3	2	1	154.5	3.95	1.01266	3.61	1.10803			0	3	0	47.9	2	1	1	1	1	3	4	3	2	2	1	4	1	2	2	5	1
kf160723	2016	20160824	1	76	1	2	3	7	2		3	2	3	6	2	23.6	22.9	22.4	20.9	1	1	140.9	2.75	1.45455	2.74	1.45985			7	0	7	47.6	1	1	1	1	1	4	4	4	2	2	1	4	1	2	2	5	0
kf161015	2016	20160920	1	80	1	2	3	8	4		3	2	3	6	2	26.1	29.3	26.6	30.4	2	1	142	3.64	1.0989	3.61	1.10803			0	0	2	53	1	1	1	1	1	1	3	3	2	2	1	4	1	2	2	5	0
kf170263	2017	20170620	1	78	1	2	3	8	5		3	2	3	6	2	30.4	31	34.4	33.4	2	1	151.4	3.81	1.04987	3.61	1.10803	0.970	1.040	0	7	7	49.3	1	1	1	2	1	4	3	3	2	2	1	4	1	2	2	5	0
kf170836	2017	20170824	1	80	1	2	1	8	2		3	2	3	6	2	28.6	32.3	31.6	31.1	1	1	153.2	5.37	0.744879	5.25	0.761905	0.750	0.740	4	7	0	55.3	1	1	1	2	1	3	3	4	2	2	2	4	1	2	2	5	0
kf171050	2017	20170914	1	76	1	2	3	8	1	1	3	2	3	6	2	34.8	29.3	36.9	32.4	1	1	163.4	3.09	1.2945	3.48	1.14943	0.900	0.930	0	7	7	75.3	1	1	1	1	2	4	4	4	2	2	1	4	2	2	2	5	0
kf171089	2017	20170919	1	78	1	2	3	8	4		2	2	3	6	2	35.6	34.6	36.8	33.1	1	1	162.3	3.34	1.1976	3.1	1.29032	1.060	1.190	0	0	4	65.4	1	1	1	1	1	3	2	3	2	2	1	4	1	2	2	5	0
kf160237	2016	20160711	1	83	1	2	3	8	3		4	2	3	6	2	48	38.9	45.4	39.5	1	1	161.1	2.94	1.36054	3.06	1.30719			0	4	2	59	1	1	1	1	1	4	3	3	3	2	1	4	1	1	2	5	0
kf160242	2016	20160711	1	81	1	2	1	8	2		4	2	3	6	2	28.8	27.4	26.5	29.7	1	1	162.2	2.81	1.42349	2.97	1.3468			0	1	7	57.8	2	1	1	1	1	3	2	2	3	2	2	4	1	1	2	5	1
kf160698	2016	20160823	1	81	1	2	1	7	3		3	2	3	6	2	27.9	27.3	28.8	29.1	2	2	145.9	3.38	1.18343	2.9	1.37931			0	0	5	44.9	1	1	1	1	1	2	2	2	3	2	2	4	1	2	2	5	0
kf160713	2016	20160824	1	81	2	1	2	8	4		3	2	3	6	2	30.9	29.4	33	30.3	1	1	159.9	3.37	1.18694	3.25	1.23077			0	0	7	60.5	1	1	1	1	1	3	3	3	3	1	2	4	1	2	2	5	0
kf161193	2016	20161006	1	82	1	4	1	8	3		3	2	3	6	2	26.4	25.8	26.5	23.9	3	3	175.5	3.92	1.02041	4.14	0.966184			0	3	7	78	1	1	1	2	1	2	3	2	3	2	2	4	1	2	2	5	0
kf161534	2016	20161124	1	82	2	1	3	8	3		2	2	3	6	2	38.9	37.9	39.5	38.8	1	1	157.3	2.74	1.45985	2.8	1.42857			1	7	7	48.4	1	1	1	1	1	3	4	4	3	1	1	4	1	2	2	5	0
kf170723	2017	20170811	1	82	1	2	1	8	3		4	2	3	6	2	27	25	27.1	23.8	3	3	151.3	5.04	0.793651	5.34	0.749064	0.840	0.820	1	0	7	54.7	1	1	1	1	1	3	2	2	3	2	2	4	1	1	2	5	0
kf170886	2017	20170830	1	83	3	1	2	8	4	1	3	2	3	6	2	21.1	20.7	19	18.2	4	4	160.7	4.68	0.854701	4.62	0.865801	0.800	0.770	0	7	7	66.8	2	2	2	2	2	2	2	2	3	1	2	4	2	2	2	5	1
kf160146	2016	20160629	1	71	1	2	3	4	4	1	3	2	1	6	2	31.3	30.9	32.1	30.1	3	2	151.2	3.84	1.04167	3.92	1.02041			0	2	7	56.7	1	1	1	3	2	3	3	3	1	2	1	1	2	2	3	5	0
kf160733	2016	20160824	1	80	1	2	3	4	9		3	2	1	6	2	27.3	22.7	29.6	25.1	1	1	142.2	3.66	1.0929	3.63	1.10193			0	0	3	48.1	1	1	1	1	1	3	3	2	2	2	1	1	1	2	3	5	0
kf160569	2016	20160811	1	83	1	4	3	4	5	1	3	2	1	6	2	18.7	24.1	19.7	22	4	4	164.7	3.79	1.05541	3.28	1.21951			1	0	2	59.7	1	1	1	1	1	1	1	1	3	2	1	1	2	2	3	5	0
kf161469	2016	20161110	1	81	1	2	1	2	5		3	2	1	6	2	33.1	30.1	32.1	29.2	1	1	168	2.75	1.45455	2.69	1.48699			0	0	7	77	1	1	1	1	1	4	4	1	3	2	2	1	1	2	3	5	0
kf170552	2017	20170725	1	81	1	2	3	4	5	1	4	2	1	6	2	34.1	26.4	33.2	26.9	2	2	146.4	3.36	1.19048	3.14	1.27389	1.060	1.060	2	7	7	61.4	1	1	1	1	1	2	2	2	3	2	1	1	2	1	3	5	0
kf160657	2016	20160819	1	71	3	1	3	5	5		1	2	1	6	2	33	25.6	29.4	26.1	1	1	169.1	3.18	1.25786	3.12	1.28205			0	3	7	62.1	1	1	1	2	1	4	4	4	1	1	1	2	1	2	3	5	0
kf160673	2016	20160822	1	75	1	4	3	5	5		4	2	1	6	2	32.7	34.2	33.2	33.8	2	2	142.3	2.33	1.71674	3.02	1.3245			2	2	0	45.6	1	1	1	1	1	3	4	3	1	2	1	2	1	1	3	5	0
kf170287	2017	20170623	1	70	1	2	3	5	2	1	3	2	1	6	2	36.7	34.6	36	33.1	4	4	139.9	3.62	1.10497	3.63	1.10193			0	2	7	45.3	1	1	1	1	1	4	4	3	1	2	1	2	2	2	3	5	0
kf170458	2017	20170717	1	70	1	2	3	5	5	1	3	2	1	6	2	29.9	36.3	35.8	36.9	1	1	170.2	6.38	0.626959	5.06	0.790514	0.870	0.770	0	0	0	73	2	1	1	1	1	4	4	4	1	2	1	2	2	2	3	5	1
kf170961	2017	20170906	1	76	1	2	3	5	5	1	3	2	1	6	2	37.5	32.7	37.9	32.8	1	1	160.4	3.39	1.17994	3.39	1.17994	0.940	0.860	0	0	4	63	1	1	1	2	1	4	4	4	2	2	1	2	2	2	3	5	0
kf171238	2017	20171010	1	77	1	2	2	5	3		1	2	1	6	1	38.2	38.3	38.2	37.5	2	1	159.4	3.51	1.1396	3.09	1.2945	1.110	0.950	0	7	0	69.7	1	1	1	1	1	2	2	3	2	2	2	2	1	2	3	5	0
kf161498	2016	20161116	1	82	1	2	1	5	6		3	2	1	6	2	31.8	32.8	27.4	28	1	1	148.8	3.56	1.1236	3.76	1.06383			0	0	7	58.7	2	1	1	1	1	2	2	2	3	2	2	2	1	2	3	5	1
kf160737	2016	20160825	1	70	2	1	3	6	5		5	2	1	6	2	33.1	32.8	32.5	32.9	2	2	173.9	2.91	1.37457	3.55	1.12676			0	0	2	77.2	1	1	1	1	2	2	3	3	1	1	1	3	1	1	3	5	0
kf160769	2016	20160826	1	73	1	2	3	6	4		3	2	1	6	2	33.8	33	34.9	36.3	3	3	146.4	2.8	1.42857	2.99	1.33779			0	0	0	56.5	2	1	1	1	1	2	1	4	1	2	1	3	1	2	3	5	1
kf170494	2017	20170719	1	75	1	2	3	6	3	1	3	2	1	6	2	30.3	31.4	32.8	31.9	4	4	149	3.12	1.28205	3.27	1.22324	1.130	1.210	0	0	7	48.5	1	1	1	1	1	1	4	4	1	2	1	3	2	2	3	5	0
kf170893	2017	20170831	1	71	1	2	2	6	3	1	3	2	1	6	2	28.5	29.3	29	30.7	2	2	163.8	3.96	1.0101	3.9	1.02564	0.940	0.930	0	3	0	58.3	1	1	1	2	1	3	3	3	1	2	2	3	2	2	3	5	0
kf160296	2016	20160715	1	83	1	2	3	6	5	1	3	2	1	6	2	25	28.8	31.8	33.3	4	1	170.9	4.12	0.970874	4.42	0.904977			0	0	7	71.4	1	1	1	2	1	4	3	3	3	2	1	3	2	2	3	5	0
kf160625	2016	20160818	1	81	1	2	2	6	3	1	2	2	1	6	2	26.4	31	27.9	32.5	1	1	162.9	2.74	1.45985	2.78	1.43885			1	2	7	71.2	1	1	1	1	1	4	4	4	3	2	2	3	2	2	3	5	0
kf170478	2017	20170718	1	81	1	2	3	6	5		3	2	2	6	2	40.3	35.9	44	42.8	1	1	152.8	2.79	1.43369	2.87	1.39373			0	7	7	58.9	1	1	1	1	1	2	2	3	3	2	1	3	1	2	3	5	0
kf161214	2016	20161010	1	73	1	2	1	8	3		2	2	1	6	2	22.1	23.1	22.5	24.5	1	1	168.7	3.23	1.23839	3.69	1.08401			0	2	7	80.9	1	1	1	1	1	4	4	4	1	2	2	4	1	2	3	5	0
kf170242	2017	20170616	1	75	1	2	1	8	2		3	2	1	6	2	35.5	38	35.1	36	1	1	153.7	3.95	1.01266	3.48	1.14943	1.090	1.070	0	3	4	52.6	3	1	3	3	1	4	4	4	1	2	2	4	1	2	3	5	0
kf170902	2017	20170831	1	70	1	2	1	8	1	1	4	2	1	6	2	31.4	31.8	34	33	3	1	149.2	3.36	1.19048	3.32	1.20482	1.160	1.120	0	7	0	44.9	1	1	1	1	1	4	4	4	1	2	2	4	2	1	3	5	0
kf160697	2016	20160823	1	80	3	1	3	8	5		3	2	1	6	2	31.3	10.3	32	12.5	2	2	156.6	2.69	1.48699	2.36	1.69492			0	0	3	76.1	2	1	2	2	1	3	4	3	2	1	1	4	1	2	3	5	1
kf161453	2016	20161109	1	77	1	4	3	8	4		2	2	1	6	2	36.9	33.2	36.4	34.9	2	2	163.4	3.85	1.03896	3.67	1.08992			0	1	6	64	1	1	1	1	1	2	4	4	2	2	1	4	1	2	3	5	0
[truncated: 37 more columns]
